# Supplementary material for: High‐density genomic data reveal fine‐scale population structure and pronounced islands of adaptive divergence in lake whitefish (Coregonus clupeaformis) from Lake Michigan
Source: Evol Appl. 2022 Sep 20;15(11):1776–91. doi: 10.1111/eva.13475 (PMC9679245; doi:10.1111/eva.13475)
Supplement: Supplementary file 8 — Tables S1–S5 [file EVA-15-1776-s006.xlsx]

## Sheet: TableS1
Table S1 Source location information for 30 Great Lakes lake whitefish samples used in initial restriction site associated DNA sequencing.
Sample	Lake	Source
CLU7212	Lake Erie	Grid 1017 Lake Erie
CLU7238	Lake Erie	Grid 1035 Lake Erie
CLU7239	Lake Erie	Grid 1035 Lake Erie
CLU7220	Lake Erie	Grid 1036 Lake Erie
CLU7221	Lake Erie	Grid 1036 Lake Erie
CLU7211	Lake Erie	Grid 1017 Lake Erie
CLU9094	Lake Huron	North Island Reef
CLU9095	Lake Huron	North Island Reef
CLU9096	Lake Huron	North Island Reef
CLU9125	Lake Huron	Duck Island Reef
CLU9127	Lake Huron	Duck Island Reef
CLU9129	Lake Huron	Duck Island Reef
18_13680	Lake Michigan	Sleeping Bear Bay,Leelanau
18_13681	Lake Michigan	Sleeping Bear Bay,Leelanau
18_13628	Lake Michigan	Platte Bay,Benzie
18_13629	Lake Michigan	Platte Bay,Benzie
18_13660	Lake Michigan	Leland,Leelanau
18_13661	Lake Michigan	Leland,Leelanau
LWF027	Lake Ontario	Chaumont Bay
LWF028	Lake Ontario	Chaumont Bay
LWF029	Lake Ontario	Chaumont Bay
LWF024	Lake Ontario	Chaumont Bay
LWF030	Lake Ontario	Chaumont Bay
LWF044	Lake Ontario	Chaumont Bay
CLU6714	Lake Superior	Lake Superior Grid 1546
CLU6715	Lake Superior	Lake Superior Grid 1546
CLU6718	Lake Superior	Lake Superior Grid 1546
CLU6699	Lake Superior	Lake Superior Grid 1546
CLU6700	Lake Superior	Lake Superior Grid 1546
CLU6704	Lake Superior	Lake Superior Grid 1546

## Sheet: TableS2
Table S2 Summary of outliers identified by pcadapt using the whole dataset of lake whitefish from 17 Lake Michigan populations and geographic region-specific datasets
Dataset	K	No. outlier SNPs	Chromosomes with genomic regions of high differentiation
All populations	4	215	4
			11
Northwest	4	161	20
East	4	203	7
			10
			18
Northeast	2	112	10
Total		566
Note: K is the determined K value used for pcadapt.

## Sheet: TableS3
Table S3 Summary of single nucleotide polymorphism quality filtering using VCFtools
filtering step	# SNPs retained	#RAD loci retained
keep SNPs and haplotypes genotyped in > 30% of individuals (Populations module, -R 0.3 -H)	888333	201575
Keep SNPs with mac > 3 and genotyping rate > 70%	280869	107511
remove RAD loci with > 10 alleles and genotyping rate < 70%	197588	92725

## Sheet: Table S4
Table S4 Summary of six candidate genomic regions of adaptive divergence for 17 analyzed Lake Michigan lake whitefish populations.
Chromosome	Start (bp)	End (bp)	Size (bp)	Size (Mb)	No. pcadapt outliers	Comparison of LD between pcadapt outliers and chromosomal background using permutation tests
						Epirical mean	Null mean	p value
4	51744218	55505021	3760803	3.7608	12	0.614709	0.212172	0.16535
7	4370573	6461475	2090902	2.0909	23	0.329786	0.207514	0.339038
10	15541885	18161173	2619288	2.61929	24	0.327816	0.183509	0.279805
11	30944071	33309828	2365757	2.36576	16	0.364433	0.217256	0.382248
18	29360549	30553304	1192755	1.19276	22	0.239804	0.211368	0.591355
20	45368475	53836641	8468166	8.46817	85	0.574021	0.271975	0.00019998
Total					182
Note: Start: min pcadapt outlier SNP position; End: max pcadapt outlier SNP position;

## Sheet: TableS5
Table S5 Great Lakes lake whitefish meta information along with their National Center for Biotechnology Information sequence accession numbers
sample	sequencing	collection	bioproject	accession	forward_fastq	reverse_fastq	other
CLU7212	Initial RAD	Lake Erie	PRJNA687593	SRR13314887	ERI_CLU7212.1.fq.gz	ERI_CLU7212.2.fq.gz	NA
CLU7238	Initial RAD	Lake Erie	PRJNA687593	SRR13314890	ERI_CLU7238.1.fq.gz	ERI_CLU7238.2.fq.gz	NA
CLU7239	Initial RAD	Lake Erie	PRJNA687593	SRR13314891	ERI_CLU7239.1.fq.gz	ERI_CLU7239.2.fq.gz	NA
CLU7220	Initial RAD	Lake Erie	PRJNA687593	SRR13314888	ERI_CLU7220.1.fq.gz	ERI_CLU7220.2.fq.gz	NA
CLU7221	Initial RAD	Lake Erie	PRJNA687593	SRR13314889	ERI_CLU7221.1.fq.gz	ERI_CLU7221.2.fq.gz	NA
CLU7211	Initial RAD	Lake Erie	PRJNA687593	SRR13314886	ERI_CLU7211.1.fq.gz	ERI_CLU7211.2.fq.gz	NA
CLU9094	Initial RAD	Lake Huron	PRJNA687593	SRR13314892	HUR_CLU9094.1.fq.gz	HUR_CLU9094.2.fq.gz	NA
CLU9095	Initial RAD	Lake Huron	PRJNA687593	SRR13314893	HUR_CLU9095.1.fq.gz	HUR_CLU9095.2.fq.gz	NA
CLU9096	Initial RAD	Lake Huron	PRJNA687593	SRR13314913	HUR_CLU9096.1.fq.gz	HUR_CLU9096.2.fq.gz	NA
CLU9125	Initial RAD	Lake Huron	PRJNA687593	SRR13314894	HUR_CLU9125.1.fq.gz	HUR_CLU9125.2.fq.gz	NA
CLU9127	Initial RAD	Lake Huron	PRJNA687593	SRR13314895	HUR_CLU9127.1.fq.gz	HUR_CLU9127.2.fq.gz	NA
CLU9129	Initial RAD	Lake Huron	PRJNA687593	SRR13314896	HUR_CLU9129.1.fq.gz	HUR_CLU9129.2.fq.gz	NA
18_13680	Initial RAD	Lake Michigan	PRJNA687593	SRR13314907	MIC_18_13680.1.fq.gz	MIC_18_13680.2.fq.gz	NA
18_13681	Initial RAD	Lake Michigan	PRJNA687593	SRR13314908	MIC_18_13681.1.fq.gz	MIC_18_13681.2.fq.gz	NA
18_13628	Initial RAD	Lake Michigan	PRJNA687593	SRR13314884	MIC_18_13628.1.fq.gz	MIC_18_13628.2.fq.gz	NA
18_13629	Initial RAD	Lake Michigan	PRJNA687593	SRR13314910	MIC_18_13629.1.fq.gz	MIC_18_13629.2.fq.gz	NA
18_13660	Initial RAD	Lake Michigan	PRJNA687593	SRR13314912	MIC_18_13660.1.fq.gz	MIC_18_13660.2.fq.gz	NA
18_13661	Initial RAD	Lake Michigan	PRJNA687593	SRR13314903	MIC_18_13661.1.fq.gz	MIC_18_13661.2.fq.gz	NA
LWF027	Initial RAD	Lake Ontario	PRJNA687593	SRR13314898	ONT_LWF027.1.fq.gz	ONT_LWF027.2.fq.gz	NA
LWF028	Initial RAD	Lake Ontario	PRJNA687593	SRR13314899	ONT_LWF028.1.fq.gz	ONT_LWF028.2.fq.gz	NA
LWF029	Initial RAD	Lake Ontario	PRJNA687593	SRR13314900	ONT_LWF029.1.fq.gz	ONT_LWF029.2.fq.gz	NA
LWF024	Initial RAD	Lake Ontario	PRJNA687593	SRR13314897	ONT_LWF024.1.fq.gz	ONT_LWF024.2.fq.gz	NA
LWF030	Initial RAD	Lake Ontario	PRJNA687593	SRR13314901	ONT_LWF030.1.fq.gz	ONT_LWF030.2.fq.gz	NA
LWF044	Initial RAD	Lake Ontario	PRJNA687593	SRR13314902	ONT_LWF044.1.fq.gz	ONT_LWF044.2.fq.gz	NA
CLU6714	Initial RAD	Lake Superior	PRJNA687593	SRR13314909	SUP_CLU6714.1.fq.gz	SUP_CLU6714.2.fq.gz	NA
CLU6715	Initial RAD	Lake Superior	PRJNA687593	SRR13314911	SUP_CLU6715.1.fq.gz	SUP_CLU6715.2.fq.gz	NA
CLU6718	Initial RAD	Lake Superior	PRJNA687593	SRR13314885	SUP_CLU6718.1.fq.gz	SUP_CLU6718.2.fq.gz	NA
CLU6699	Initial RAD	Lake Superior	PRJNA687593	SRR13314904	SUP_CLU6699.1.fq.gz	SUP_CLU6699.2.fq.gz	NA
CLU6700	Initial RAD	Lake Superior	PRJNA687593	SRR13314905	SUP_CLU6700.1.fq.gz	SUP_CLU6700.2.fq.gz	NA
CLU6704	Initial RAD	Lake Superior	PRJNA687593	SRR13314906	SUP_CLU6704.1.fq.gz	SUP_CLU6704.2.fq.gz	NA
14-03201	Rapture	North/Moonlight Bays	PRJNA687593	SRR13326861	14-03201.1.fq.gz	14-03201.2.fq.gz	baseline
14-03202	Rapture	North/Moonlight Bays	PRJNA687593	SRR13326860	14-03202.1.fq.gz	14-03202.2.fq.gz	baseline
14-03203	Rapture	North/Moonlight Bays	PRJNA687593	SRR13327004	14-03203.1.fq.gz	14-03203.2.fq.gz	baseline
14-03204	Rapture	North/Moonlight Bays	PRJNA687593	SRR13326830	14-03204.1.fq.gz	14-03204.2.fq.gz	baseline
14-03205	Rapture	North/Moonlight Bays	PRJNA687593	SRR13327038	14-03205.1.fq.gz	14-03205.2.fq.gz	baseline
14-03206	Rapture	North/Moonlight Bays	PRJNA687593	SRR13326704	14-03206.1.fq.gz	14-03206.2.fq.gz	baseline
14-03207	Rapture	North/Moonlight Bays	PRJNA687593	SRR13327065	14-03207.1.fq.gz	14-03207.2.fq.gz	baseline
14-03208	Rapture	North/Moonlight Bays	PRJNA687593	SRR13327054	14-03208.1.fq.gz	14-03208.2.fq.gz	baseline
14-03209	Rapture	North/Moonlight Bays	PRJNA687593	SRR13326947	14-03209.1.fq.gz	14-03209.2.fq.gz	baseline
14-03210	Rapture	North/Moonlight Bays	PRJNA687593	SRR13326936	14-03210.1.fq.gz	14-03210.2.fq.gz	baseline
14-03211	Rapture	North/Moonlight Bays	PRJNA687593	SRR13326859	14-03211.1.fq.gz	14-03211.2.fq.gz	baseline
14-03212	Rapture	North/Moonlight Bays	PRJNA687593	SRR13326816	14-03212.1.fq.gz	14-03212.2.fq.gz	baseline
14-03213	Rapture	North/Moonlight Bays	PRJNA687593	SRR13326805	14-03213.1.fq.gz	14-03213.2.fq.gz	baseline
14-03214	Rapture	North/Moonlight Bays	PRJNA687593	SRR13326794	14-03214.1.fq.gz	14-03214.2.fq.gz	baseline
14-03215	Rapture	North/Moonlight Bays	PRJNA687593	SRR13326623	14-03215.1.fq.gz	14-03215.2.fq.gz	baseline
14-03216	Rapture	North/Moonlight Bays	PRJNA687593	SRR13326612	14-03216.1.fq.gz	14-03216.2.fq.gz	baseline
14-03217	Rapture	North/Moonlight Bays	PRJNA687593	SRR13327112	14-03217.1.fq.gz	14-03217.2.fq.gz	baseline
14-03218	Rapture	North/Moonlight Bays	PRJNA687593	SRR13327101	14-03218.1.fq.gz	14-03218.2.fq.gz	baseline
14-03219	Rapture	North/Moonlight Bays	PRJNA687593	SRR13327090	14-03219.1.fq.gz	14-03219.2.fq.gz	baseline
14-03220	Rapture	North/Moonlight Bays	PRJNA687593	SRR13327015	14-03220.1.fq.gz	14-03220.2.fq.gz	baseline
14-03221	Rapture	North/Moonlight Bays	PRJNA687593	SRR13327003	14-03221.1.fq.gz	14-03221.2.fq.gz	baseline
14-03222	Rapture	North/Moonlight Bays	PRJNA687593	SRR13326992	14-03222.1.fq.gz	14-03222.2.fq.gz	baseline
14-03223	Rapture	North/Moonlight Bays	PRJNA687593	SRR13326922	14-03223.1.fq.gz	14-03223.2.fq.gz	baseline
14-03224	Rapture	North/Moonlight Bays	PRJNA687593	SRR13326911	14-03224.1.fq.gz	14-03224.2.fq.gz	baseline
14-03225	Rapture	North/Moonlight Bays	PRJNA687593	SRR13326900	14-03225.1.fq.gz	14-03225.2.fq.gz	baseline
14-03226	Rapture	North/Moonlight Bays	PRJNA687593	SRR13326889	14-03226.1.fq.gz	14-03226.2.fq.gz	baseline
14-03227	Rapture	North/Moonlight Bays	PRJNA687593	SRR13326878	14-03227.1.fq.gz	14-03227.2.fq.gz	baseline
14-03228	Rapture	North/Moonlight Bays	PRJNA687593	SRR13326867	14-03228.1.fq.gz	14-03228.2.fq.gz	baseline
14-03229	Rapture	North/Moonlight Bays	PRJNA687593	SRR13326852	14-03229.1.fq.gz	14-03229.2.fq.gz	baseline
14-03230	Rapture	North/Moonlight Bays	PRJNA687593	SRR13326841	14-03230.1.fq.gz	14-03230.2.fq.gz	baseline
14-03231	Rapture	North/Moonlight Bays	PRJNA687593	SRR13326829	14-03231.1.fq.gz	14-03231.2.fq.gz	baseline
15-05651	Rapture	Menominee River	PRJNA687593	SRR13326754	15-05651.1.fq.gz	15-05651.2.fq.gz	baseline
15-05652	Rapture	Menominee River	PRJNA687593	SRR13326743	15-05652.1.fq.gz	15-05652.2.fq.gz	baseline
15-05653	Rapture	Menominee River	PRJNA687593	SRR13326732	15-05653.1.fq.gz	15-05653.2.fq.gz	baseline
15-05654	Rapture	Menominee River	PRJNA687593	SRR13326689	15-05654.1.fq.gz	15-05654.2.fq.gz	baseline
15-05655	Rapture	Menominee River	PRJNA687593	SRR13326678	15-05655.1.fq.gz	15-05655.2.fq.gz	baseline
15-05656	Rapture	Menominee River	PRJNA687593	SRR13326667	15-05656.1.fq.gz	15-05656.2.fq.gz	baseline
15-05657	Rapture	Menominee River	PRJNA687593	SRR13327135	15-05657.1.fq.gz	15-05657.2.fq.gz	baseline
15-05658	Rapture	Menominee River	PRJNA687593	SRR13327124	15-05658.1.fq.gz	15-05658.2.fq.gz	baseline
15-05659	Rapture	Menominee River	PRJNA687593	SRR13327113	15-05659.1.fq.gz	15-05659.2.fq.gz	baseline
15-05660	Rapture	Menominee River	PRJNA687593	SRR13327037	15-05660.1.fq.gz	15-05660.2.fq.gz	baseline
15-05661	Rapture	Menominee River	PRJNA687593	SRR13327026	15-05661.1.fq.gz	15-05661.2.fq.gz	baseline
15-05662	Rapture	Menominee River	PRJNA687593	SRR13326983	15-05662.1.fq.gz	15-05662.2.fq.gz	baseline
15-05663	Rapture	Menominee River	PRJNA687593	SRR13326972	15-05663.1.fq.gz	15-05663.2.fq.gz	baseline
15-05664	Rapture	Menominee River	PRJNA687593	SRR13326961	15-05664.1.fq.gz	15-05664.2.fq.gz	baseline
15-05665	Rapture	Menominee River	PRJNA687593	SRR13326791	15-05665.1.fq.gz	15-05665.2.fq.gz	baseline
15-05666	Rapture	Menominee River	PRJNA687593	SRR13326780	15-05666.1.fq.gz	15-05666.2.fq.gz	baseline
15-05667	Rapture	Menominee River	PRJNA687593	SRR13326769	15-05667.1.fq.gz	15-05667.2.fq.gz	baseline
15-05668	Rapture	Menominee River	PRJNA687593	SRR13326726	15-05668.1.fq.gz	15-05668.2.fq.gz	baseline
15-05669	Rapture	Menominee River	PRJNA687593	SRR13326715	15-05669.1.fq.gz	15-05669.2.fq.gz	baseline
15-05670	Rapture	Menominee River	PRJNA687593	SRR13326703	15-05670.1.fq.gz	15-05670.2.fq.gz	baseline
15-05671	Rapture	Menominee River	PRJNA687593	SRR13326660	15-05671.1.fq.gz	15-05671.2.fq.gz	baseline
15-05672	Rapture	Menominee River	PRJNA687593	SRR13326649	15-05672.1.fq.gz	15-05672.2.fq.gz	baseline
15-05673	Rapture	Menominee River	PRJNA687593	SRR13326638	15-05673.1.fq.gz	15-05673.2.fq.gz	baseline
15-05675	Rapture	Menominee River	PRJNA687593	SRR13326595	15-05675.1.fq.gz	15-05675.2.fq.gz	baseline
15-05676	Rapture	Menominee River	PRJNA687593	SRR13327159	15-05676.1.fq.gz	15-05676.2.fq.gz	baseline
15-05677	Rapture	Menominee River	PRJNA687593	SRR13327148	15-05677.1.fq.gz	15-05677.2.fq.gz	baseline
15-05678	Rapture	Menominee River	PRJNA687593	SRR13327073	15-05678.1.fq.gz	15-05678.2.fq.gz	baseline
15-05679	Rapture	Menominee River	PRJNA687593	SRR13327067	15-05679.1.fq.gz	15-05679.2.fq.gz	baseline
15-05680	Rapture	Menominee River	PRJNA687593	SRR13327066	15-05680.1.fq.gz	15-05680.2.fq.gz	baseline
15-05681	Rapture	Menominee River	PRJNA687593	SRR13327064	15-05681.1.fq.gz	15-05681.2.fq.gz	baseline
15-05801	Rapture	Whitefish Bay	PRJNA687593	SRR13327063	15-05801.1.fq.gz	15-05801.2.fq.gz	baseline
15-05802	Rapture	Whitefish Bay	PRJNA687593	SRR13327062	15-05802.1.fq.gz	15-05802.2.fq.gz	baseline
15-05803	Rapture	Whitefish Bay	PRJNA687593	SRR13327061	15-05803.1.fq.gz	15-05803.2.fq.gz	baseline
15-05804	Rapture	Whitefish Bay	PRJNA687593	SRR13327060	15-05804.1.fq.gz	15-05804.2.fq.gz	baseline
15-05805	Rapture	Whitefish Bay	PRJNA687593	SRR13327059	15-05805.1.fq.gz	15-05805.2.fq.gz	baseline
15-05806	Rapture	Whitefish Bay	PRJNA687593	SRR13327058	15-05806.1.fq.gz	15-05806.2.fq.gz	baseline
15-05807	Rapture	Whitefish Bay	PRJNA687593	SRR13327057	15-05807.1.fq.gz	15-05807.2.fq.gz	baseline
15-05808	Rapture	Whitefish Bay	PRJNA687593	SRR13327056	15-05808.1.fq.gz	15-05808.2.fq.gz	baseline
15-05809	Rapture	Whitefish Bay	PRJNA687593	SRR13327055	15-05809.1.fq.gz	15-05809.2.fq.gz	baseline
15-05810	Rapture	Whitefish Bay	PRJNA687593	SRR13327053	15-05810.1.fq.gz	15-05810.2.fq.gz	baseline
15-05811	Rapture	Whitefish Bay	PRJNA687593	SRR13327052	15-05811.1.fq.gz	15-05811.2.fq.gz	baseline
15-05812	Rapture	Whitefish Bay	PRJNA687593	SRR13327051	15-05812.1.fq.gz	15-05812.2.fq.gz	baseline
15-05813	Rapture	Whitefish Bay	PRJNA687593	SRR13327050	15-05813.1.fq.gz	15-05813.2.fq.gz	baseline
15-05814	Rapture	Whitefish Bay	PRJNA687593	SRR13327049	15-05814.1.fq.gz	15-05814.2.fq.gz	baseline
15-05815	Rapture	Whitefish Bay	PRJNA687593	SRR13326952	15-05815.1.fq.gz	15-05815.2.fq.gz	baseline
15-05816	Rapture	Whitefish Bay	PRJNA687593	SRR13326951	15-05816.1.fq.gz	15-05816.2.fq.gz	baseline
15-05817	Rapture	Whitefish Bay	PRJNA687593	SRR13326950	15-05817.1.fq.gz	15-05817.2.fq.gz	baseline
15-05818	Rapture	Whitefish Bay	PRJNA687593	SRR13326949	15-05818.1.fq.gz	15-05818.2.fq.gz	baseline
15-05819	Rapture	Whitefish Bay	PRJNA687593	SRR13326948	15-05819.1.fq.gz	15-05819.2.fq.gz	baseline
15-05820	Rapture	Whitefish Bay	PRJNA687593	SRR13326946	15-05820.1.fq.gz	15-05820.2.fq.gz	baseline
15-05821	Rapture	Whitefish Bay	PRJNA687593	SRR13326945	15-05821.1.fq.gz	15-05821.2.fq.gz	baseline
15-05822	Rapture	Whitefish Bay	PRJNA687593	SRR13326944	15-05822.1.fq.gz	15-05822.2.fq.gz	baseline
15-05823	Rapture	Whitefish Bay	PRJNA687593	SRR13326943	15-05823.1.fq.gz	15-05823.2.fq.gz	baseline
15-05824	Rapture	Whitefish Bay	PRJNA687593	SRR13326942	15-05824.1.fq.gz	15-05824.2.fq.gz	baseline
15-05825	Rapture	Whitefish Bay	PRJNA687593	SRR13326941	15-05825.1.fq.gz	15-05825.2.fq.gz	baseline
15-05826	Rapture	Whitefish Bay	PRJNA687593	SRR13326940	15-05826.1.fq.gz	15-05826.2.fq.gz	baseline
15-05827	Rapture	Whitefish Bay	PRJNA687593	SRR13326939	15-05827.1.fq.gz	15-05827.2.fq.gz	baseline
15-05828	Rapture	Whitefish Bay	PRJNA687593	SRR13326938	15-05828.1.fq.gz	15-05828.2.fq.gz	baseline
15-05829	Rapture	Whitefish Bay	PRJNA687593	SRR13326937	15-05829.1.fq.gz	15-05829.2.fq.gz	baseline
15-05830	Rapture	Whitefish Bay	PRJNA687593	SRR13326935	15-05830.1.fq.gz	15-05830.2.fq.gz	baseline
15-05831	Rapture	Whitefish Bay	PRJNA687593	SRR13326934	15-05831.1.fq.gz	15-05831.2.fq.gz	baseline
15-05832	Rapture	Whitefish Bay	PRJNA687593	SRR13326933	15-05832.1.fq.gz	15-05832.2.fq.gz	baseline
15-05833	Rapture	Whitefish Bay	PRJNA687593	SRR13326932	15-05833.1.fq.gz	15-05833.2.fq.gz	baseline
15-05834	Rapture	Whitefish Bay	PRJNA687593	SRR13326931	15-05834.1.fq.gz	15-05834.2.fq.gz	baseline
15-05835	Rapture	Whitefish Bay	PRJNA687593	SRR13326930	15-05835.1.fq.gz	15-05835.2.fq.gz	baseline
15-05836	Rapture	Whitefish Bay	PRJNA687593	SRR13326929	15-05836.1.fq.gz	15-05836.2.fq.gz	baseline
15-05837	Rapture	Whitefish Bay	PRJNA687593	SRR13326928	15-05837.1.fq.gz	15-05837.2.fq.gz	baseline
15-05838	Rapture	Whitefish Bay	PRJNA687593	SRR13326927	15-05838.1.fq.gz	15-05838.2.fq.gz	baseline
15-05839	Rapture	Whitefish Bay	PRJNA687593	SRR13326926	15-05839.1.fq.gz	15-05839.2.fq.gz	baseline
15-05840	Rapture	Whitefish Bay	PRJNA687593	SRR13326858	15-05840.1.fq.gz	15-05840.2.fq.gz	baseline
15-05841	Rapture	Whitefish Bay	PRJNA687593	SRR13326825	15-05841.1.fq.gz	15-05841.2.fq.gz	baseline
15-05842	Rapture	Whitefish Bay	PRJNA687593	SRR13326824	15-05842.1.fq.gz	15-05842.2.fq.gz	baseline
15-05843	Rapture	Whitefish Bay	PRJNA687593	SRR13326823	15-05843.1.fq.gz	15-05843.2.fq.gz	baseline
15-05844	Rapture	Whitefish Bay	PRJNA687593	SRR13326822	15-05844.1.fq.gz	15-05844.2.fq.gz	baseline
15-05845	Rapture	Whitefish Bay	PRJNA687593	SRR13326821	15-05845.1.fq.gz	15-05845.2.fq.gz	baseline
15-05846	Rapture	Whitefish Bay	PRJNA687593	SRR13326820	15-05846.1.fq.gz	15-05846.2.fq.gz	baseline
15-05847	Rapture	Whitefish Bay	PRJNA687593	SRR13326819	15-05847.1.fq.gz	15-05847.2.fq.gz	baseline
15-05848	Rapture	Whitefish Bay	PRJNA687593	SRR13326818	15-05848.1.fq.gz	15-05848.2.fq.gz	baseline
15-05849	Rapture	Whitefish Bay	PRJNA687593	SRR13326817	15-05849.1.fq.gz	15-05849.2.fq.gz	baseline
15-05850	Rapture	Whitefish Bay	PRJNA687593	SRR13326815	15-05850.1.fq.gz	15-05850.2.fq.gz	baseline
17-11262	Rapture	Big Bay de Noc	PRJNA687593	SRR13326814	17-11262.1.fq.gz	17-11262.2.fq.gz	baseline
17-11271	Rapture	Big Bay de Noc	PRJNA687593	SRR13326813	17-11271.1.fq.gz	17-11271.2.fq.gz	baseline
17-11272	Rapture	Big Bay de Noc	PRJNA687593	SRR13326812	17-11272.1.fq.gz	17-11272.2.fq.gz	baseline
17-11273	Rapture	Big Bay de Noc	PRJNA687593	SRR13326811	17-11273.1.fq.gz	17-11273.2.fq.gz	baseline
17-11274	Rapture	Big Bay de Noc	PRJNA687593	SRR13326810	17-11274.1.fq.gz	17-11274.2.fq.gz	baseline
17-11275	Rapture	Big Bay de Noc	PRJNA687593	SRR13326809	17-11275.1.fq.gz	17-11275.2.fq.gz	baseline
17-11276	Rapture	Big Bay de Noc	PRJNA687593	SRR13326808	17-11276.1.fq.gz	17-11276.2.fq.gz	baseline
17-11277	Rapture	Big Bay de Noc	PRJNA687593	SRR13326807	17-11277.1.fq.gz	17-11277.2.fq.gz	baseline
17-11278	Rapture	Big Bay de Noc	PRJNA687593	SRR13326806	17-11278.1.fq.gz	17-11278.2.fq.gz	baseline
17-11279	Rapture	Big Bay de Noc	PRJNA687593	SRR13326804	17-11279.1.fq.gz	17-11279.2.fq.gz	baseline
17-11280	Rapture	Big Bay de Noc	PRJNA687593	SRR13326803	17-11280.1.fq.gz	17-11280.2.fq.gz	baseline
17-11281	Rapture	Big Bay de Noc	PRJNA687593	SRR13326802	17-11281.1.fq.gz	17-11281.2.fq.gz	baseline
17-11282	Rapture	Big Bay de Noc	PRJNA687593	SRR13326801	17-11282.1.fq.gz	17-11282.2.fq.gz	baseline
17-11283	Rapture	Big Bay de Noc	PRJNA687593	SRR13326800	17-11283.1.fq.gz	17-11283.2.fq.gz	baseline
17-11284	Rapture	Big Bay de Noc	PRJNA687593	SRR13326799	17-11284.1.fq.gz	17-11284.2.fq.gz	baseline
17-11285	Rapture	Big Bay de Noc	PRJNA687593	SRR13326798	17-11285.1.fq.gz	17-11285.2.fq.gz	baseline
17-11286	Rapture	Big Bay de Noc	PRJNA687593	SRR13326797	17-11286.1.fq.gz	17-11286.2.fq.gz	baseline
17-11288	Rapture	Big Bay de Noc	PRJNA687593	SRR13326796	17-11288.1.fq.gz	17-11288.2.fq.gz	baseline
17-11289	Rapture	Big Bay de Noc	PRJNA687593	SRR13326795	17-11289.1.fq.gz	17-11289.2.fq.gz	baseline
17-11290	Rapture	Big Bay de Noc	PRJNA687593	SRR13326633	17-11290.1.fq.gz	17-11290.2.fq.gz	baseline
17-11291	Rapture	Big Bay de Noc	PRJNA687593	SRR13326632	17-11291.1.fq.gz	17-11291.2.fq.gz	baseline
17-11292	Rapture	Big Bay de Noc	PRJNA687593	SRR13326631	17-11292.1.fq.gz	17-11292.2.fq.gz	baseline
17-11293	Rapture	Big Bay de Noc	PRJNA687593	SRR13326630	17-11293.1.fq.gz	17-11293.2.fq.gz	baseline
17-11294	Rapture	Big Bay de Noc	PRJNA687593	SRR13326629	17-11294.1.fq.gz	17-11294.2.fq.gz	baseline
17-11295	Rapture	Big Bay de Noc	PRJNA687593	SRR13326628	17-11295.1.fq.gz	17-11295.2.fq.gz	baseline
17-14901	Rapture	Big Bay de Noc	PRJNA687593	SRR13326627	17-14901.1.fq.gz	17-14901.2.fq.gz	baseline
17-14902	Rapture	Big Bay de Noc	PRJNA687593	SRR13326626	17-14902.1.fq.gz	17-14902.2.fq.gz	baseline
17-14903	Rapture	Big Bay de Noc	PRJNA687593	SRR13326625	17-14903.1.fq.gz	17-14903.2.fq.gz	baseline
17-14904	Rapture	Big Bay de Noc	PRJNA687593	SRR13326624	17-14904.1.fq.gz	17-14904.2.fq.gz	baseline
17-14905	Rapture	Big Bay de Noc	PRJNA687593	SRR13326622	17-14905.1.fq.gz	17-14905.2.fq.gz	baseline
17-14906	Rapture	Big Bay de Noc	PRJNA687593	SRR13326621	17-14906.1.fq.gz	17-14906.2.fq.gz	baseline
17-14907	Rapture	Big Bay de Noc	PRJNA687593	SRR13326620	17-14907.1.fq.gz	17-14907.2.fq.gz	baseline
17-14908	Rapture	Big Bay de Noc	PRJNA687593	SRR13326619	17-14908.1.fq.gz	17-14908.2.fq.gz	baseline
17-14909	Rapture	Big Bay de Noc	PRJNA687593	SRR13326618	17-14909.1.fq.gz	17-14909.2.fq.gz	baseline
17-14910	Rapture	Big Bay de Noc	PRJNA687593	SRR13326617	17-14910.1.fq.gz	17-14910.2.fq.gz	baseline
17-14911	Rapture	Big Bay de Noc	PRJNA687593	SRR13326616	17-14911.1.fq.gz	17-14911.2.fq.gz	baseline
17-14912	Rapture	Big Bay de Noc	PRJNA687593	SRR13326615	17-14912.1.fq.gz	17-14912.2.fq.gz	baseline
17-14913	Rapture	Big Bay de Noc	PRJNA687593	SRR13326614	17-14913.1.fq.gz	17-14913.2.fq.gz	baseline
17-14914	Rapture	Big Bay de Noc	PRJNA687593	SRR13326613	17-14914.1.fq.gz	17-14914.2.fq.gz	baseline
17-14915	Rapture	Big Bay de Noc	PRJNA687593	SRR13326611	17-14915.1.fq.gz	17-14915.2.fq.gz	baseline
17-14916	Rapture	Big Bay de Noc	PRJNA687593	SRR13326610	17-14916.1.fq.gz	17-14916.2.fq.gz	baseline
17-14917	Rapture	Big Bay de Noc	PRJNA687593	SRR13326609	17-14917.1.fq.gz	17-14917.2.fq.gz	baseline
17-14918	Rapture	Big Bay de Noc	PRJNA687593	SRR13326608	17-14918.1.fq.gz	17-14918.2.fq.gz	baseline
17-14919	Rapture	Big Bay de Noc	PRJNA687593	SRR13326607	17-14919.1.fq.gz	17-14919.2.fq.gz	baseline
17-14920	Rapture	Big Bay de Noc	PRJNA687593	SRR13326606	17-14920.1.fq.gz	17-14920.2.fq.gz	baseline
17-14921	Rapture	Big Bay de Noc	PRJNA687593	SRR13326605	17-14921.1.fq.gz	17-14921.2.fq.gz	baseline
17-14922	Rapture	Big Bay de Noc	PRJNA687593	SRR13326604	17-14922.1.fq.gz	17-14922.2.fq.gz	baseline
17-14923	Rapture	Big Bay de Noc	PRJNA687593	SRR13326603	17-14923.1.fq.gz	17-14923.2.fq.gz	baseline
17-14924	Rapture	Big Bay de Noc	PRJNA687593	SRR13326602	17-14924.1.fq.gz	17-14924.2.fq.gz	baseline
17-14925	Rapture	Big Bay de Noc	PRJNA687593	SRR13327111	17-14925.1.fq.gz	17-14925.2.fq.gz	baseline
17-14926	Rapture	Big Bay de Noc	PRJNA687593	SRR13327110	17-14926.1.fq.gz	17-14926.2.fq.gz	baseline
17-14927	Rapture	Big Bay de Noc	PRJNA687593	SRR13327109	17-14927.1.fq.gz	17-14927.2.fq.gz	baseline
17-14928	Rapture	Big Bay de Noc	PRJNA687593	SRR13327108	17-14928.1.fq.gz	17-14928.2.fq.gz	baseline
17-14929	Rapture	Big Bay de Noc	PRJNA687593	SRR13327107	17-14929.1.fq.gz	17-14929.2.fq.gz	baseline
17-14930	Rapture	Big Bay de Noc	PRJNA687593	SRR13327106	17-14930.1.fq.gz	17-14930.2.fq.gz	baseline
17-14931	Rapture	Big Bay de Noc	PRJNA687593	SRR13327105	17-14931.1.fq.gz	17-14931.2.fq.gz	baseline
17-14932	Rapture	Big Bay de Noc	PRJNA687593	SRR13327104	17-14932.1.fq.gz	17-14932.2.fq.gz	baseline
17-14933	Rapture	Big Bay de Noc	PRJNA687593	SRR13327103	17-14933.1.fq.gz	17-14933.2.fq.gz	baseline
17-14934	Rapture	Big Bay de Noc	PRJNA687593	SRR13327102	17-14934.1.fq.gz	17-14934.2.fq.gz	baseline
17-14935	Rapture	Big Bay de Noc	PRJNA687593	SRR13327100	17-14935.1.fq.gz	17-14935.2.fq.gz	baseline
17-14936	Rapture	Big Bay de Noc	PRJNA687593	SRR13327099	17-14936.1.fq.gz	17-14936.2.fq.gz	baseline
17-14937	Rapture	Big Bay de Noc	PRJNA687593	SRR13327098	17-14937.1.fq.gz	17-14937.2.fq.gz	baseline
17-14938	Rapture	Big Bay de Noc	PRJNA687593	SRR13327097	17-14938.1.fq.gz	17-14938.2.fq.gz	baseline
17-14939	Rapture	Big Bay de Noc	PRJNA687593	SRR13327096	17-14939.1.fq.gz	17-14939.2.fq.gz	baseline
17-14940	Rapture	Big Bay de Noc	PRJNA687593	SRR13327095	17-14940.1.fq.gz	17-14940.2.fq.gz	baseline
17-14941	Rapture	Big Bay de Noc	PRJNA687593	SRR13327094	17-14941.1.fq.gz	17-14941.2.fq.gz	baseline
17-14942	Rapture	Big Bay de Noc	PRJNA687593	SRR13327093	17-14942.1.fq.gz	17-14942.2.fq.gz	baseline
17-14943	Rapture	Big Bay de Noc	PRJNA687593	SRR13327092	17-14943.1.fq.gz	17-14943.2.fq.gz	baseline
17-14944	Rapture	Big Bay de Noc	PRJNA687593	SRR13327091	17-14944.1.fq.gz	17-14944.2.fq.gz	baseline
17-14945	Rapture	Big Bay de Noc	PRJNA687593	SRR13327089	17-14945.1.fq.gz	17-14945.2.fq.gz	baseline
17-14946	Rapture	Big Bay de Noc	PRJNA687593	SRR13327088	17-14946.1.fq.gz	17-14946.2.fq.gz	baseline
17-14947	Rapture	Big Bay de Noc	PRJNA687593	SRR13327087	17-14947.1.fq.gz	17-14947.2.fq.gz	baseline
17-14952	Rapture	Big Bay de Noc	PRJNA687593	SRR13327086	17-14952.1.fq.gz	17-14952.2.fq.gz	baseline
17-14953	Rapture	Big Bay de Noc	PRJNA687593	SRR13327085	17-14953.1.fq.gz	17-14953.2.fq.gz	baseline
17-14954	Rapture	Big Bay de Noc	PRJNA687593	SRR13327084	17-14954.1.fq.gz	17-14954.2.fq.gz	baseline
17-14955	Rapture	Big Bay de Noc	PRJNA687593	SRR13327083	17-14955.1.fq.gz	17-14955.2.fq.gz	baseline
17-14956	Rapture	Big Bay de Noc	PRJNA687593	SRR13327082	17-14956.1.fq.gz	17-14956.2.fq.gz	baseline
17-14957	Rapture	Big Bay de Noc	PRJNA687593	SRR13327081	17-14957.1.fq.gz	17-14957.2.fq.gz	baseline
17-14958	Rapture	Big Bay de Noc	PRJNA687593	SRR13327016	17-14958.1.fq.gz	17-14958.2.fq.gz	baseline
17-14959	Rapture	Big Bay de Noc	PRJNA687593	SRR13327014	17-14959.1.fq.gz	17-14959.2.fq.gz	baseline
17-14960	Rapture	Big Bay de Noc	PRJNA687593	SRR13327013	17-14960.1.fq.gz	17-14960.2.fq.gz	baseline
17-14961	Rapture	Big Bay de Noc	PRJNA687593	SRR13327012	17-14961.1.fq.gz	17-14961.2.fq.gz	baseline
17-14962	Rapture	Big Bay de Noc	PRJNA687593	SRR13327011	17-14962.1.fq.gz	17-14962.2.fq.gz	baseline
17-14963	Rapture	Big Bay de Noc	PRJNA687593	SRR13327010	17-14963.1.fq.gz	17-14963.2.fq.gz	baseline
17-14964	Rapture	Big Bay de Noc	PRJNA687593	SRR13327009	17-14964.1.fq.gz	17-14964.2.fq.gz	baseline
17-14965	Rapture	Big Bay de Noc	PRJNA687593	SRR13327008	17-14965.1.fq.gz	17-14965.2.fq.gz	baseline
17-14966	Rapture	Big Bay de Noc	PRJNA687593	SRR13327007	17-14966.1.fq.gz	17-14966.2.fq.gz	baseline
17-14967	Rapture	Big Bay de Noc	PRJNA687593	SRR13327006	17-14967.1.fq.gz	17-14967.2.fq.gz	baseline
17-14968	Rapture	Big Bay de Noc	PRJNA687593	SRR13327005	17-14968.1.fq.gz	17-14968.2.fq.gz	baseline
17-14969	Rapture	Big Bay de Noc	PRJNA687593	SRR13327002	17-14969.1.fq.gz	17-14969.2.fq.gz	baseline
17-14970	Rapture	Big Bay de Noc	PRJNA687593	SRR13327001	17-14970.1.fq.gz	17-14970.2.fq.gz	baseline
17-14971	Rapture	Big Bay de Noc	PRJNA687593	SRR13327000	17-14971.1.fq.gz	17-14971.2.fq.gz	baseline
17-14972	Rapture	Big Bay de Noc	PRJNA687593	SRR13326999	17-14972.1.fq.gz	17-14972.2.fq.gz	baseline
17-14973	Rapture	Big Bay de Noc	PRJNA687593	SRR13326998	17-14973.1.fq.gz	17-14973.2.fq.gz	baseline
17-14974	Rapture	Big Bay de Noc	PRJNA687593	SRR13326997	17-14974.1.fq.gz	17-14974.2.fq.gz	baseline
17-14975	Rapture	Big Bay de Noc	PRJNA687593	SRR13326996	17-14975.1.fq.gz	17-14975.2.fq.gz	baseline
17-14976	Rapture	Big Bay de Noc	PRJNA687593	SRR13326995	17-14976.1.fq.gz	17-14976.2.fq.gz	baseline
17-14977	Rapture	Big Bay de Noc	PRJNA687593	SRR13326994	17-14977.1.fq.gz	17-14977.2.fq.gz	baseline
17-14978	Rapture	Big Bay de Noc	PRJNA687593	SRR13326993	17-14978.1.fq.gz	17-14978.2.fq.gz	baseline
17-14979	Rapture	Big Bay de Noc	PRJNA687593	SRR13326991	17-14979.1.fq.gz	17-14979.2.fq.gz	baseline
17-14980	Rapture	Big Bay de Noc	PRJNA687593	SRR13326990	17-14980.1.fq.gz	17-14980.2.fq.gz	baseline
17-14981	Rapture	Big Bay de Noc	PRJNA687593	SRR13326989	17-14981.1.fq.gz	17-14981.2.fq.gz	baseline
17-14982	Rapture	Big Bay de Noc	PRJNA687593	SRR13326988	17-14982.1.fq.gz	17-14982.2.fq.gz	baseline
17-14983	Rapture	Big Bay de Noc	PRJNA687593	SRR13326987	17-14983.1.fq.gz	17-14983.2.fq.gz	baseline
17-14984	Rapture	Big Bay de Noc	PRJNA687593	SRR13326986	17-14984.1.fq.gz	17-14984.2.fq.gz	baseline
17-14985	Rapture	Big Bay de Noc	PRJNA687593	SRR13326985	17-14985.1.fq.gz	17-14985.2.fq.gz	baseline
17-14986	Rapture	Big Bay de Noc	PRJNA687593	SRR13326925	17-14986.1.fq.gz	17-14986.2.fq.gz	baseline
17-14987	Rapture	Big Bay de Noc	PRJNA687593	SRR13326924	17-14987.1.fq.gz	17-14987.2.fq.gz	baseline
17-14988	Rapture	Big Bay de Noc	PRJNA687593	SRR13326923	17-14988.1.fq.gz	17-14988.2.fq.gz	baseline
17-14989	Rapture	Big Bay de Noc	PRJNA687593	SRR13326921	17-14989.1.fq.gz	17-14989.2.fq.gz	baseline
17-14990	Rapture	Big Bay de Noc	PRJNA687593	SRR13326920	17-14990.1.fq.gz	17-14990.2.fq.gz	baseline
17-14991	Rapture	Big Bay de Noc	PRJNA687593	SRR13326919	17-14991.1.fq.gz	17-14991.2.fq.gz	baseline
17-14992	Rapture	Big Bay de Noc	PRJNA687593	SRR13326918	17-14992.1.fq.gz	17-14992.2.fq.gz	baseline
17-14993	Rapture	Big Bay de Noc	PRJNA687593	SRR13326917	17-14993.1.fq.gz	17-14993.2.fq.gz	baseline
17-14994	Rapture	Big Bay de Noc	PRJNA687593	SRR13326916	17-14994.1.fq.gz	17-14994.2.fq.gz	baseline
17-14995	Rapture	Peshtigo River	PRJNA687593	SRR13326915	17-14995.1.fq.gz	17-14995.2.fq.gz	baseline
17-14996	Rapture	Peshtigo River	PRJNA687593	SRR13326914	17-14996.1.fq.gz	17-14996.2.fq.gz	baseline
17-14997	Rapture	Peshtigo River	PRJNA687593	SRR13326913	17-14997.1.fq.gz	17-14997.2.fq.gz	baseline
17-14998	Rapture	Peshtigo River	PRJNA687593	SRR13326912	17-14998.1.fq.gz	17-14998.2.fq.gz	baseline
17-14999	Rapture	Peshtigo River	PRJNA687593	SRR13326910	17-14999.1.fq.gz	17-14999.2.fq.gz	baseline
17-15000	Rapture	Peshtigo River	PRJNA687593	SRR13326909	17-15000.1.fq.gz	17-15000.2.fq.gz	baseline
17-15001	Rapture	North/Moonlight Bays	PRJNA687593	SRR13326908	17-15001.1.fq.gz	17-15001.2.fq.gz	baseline
17-15002	Rapture	North/Moonlight Bays	PRJNA687593	SRR13326907	17-15002.1.fq.gz	17-15002.2.fq.gz	baseline
17-15003	Rapture	North/Moonlight Bays	PRJNA687593	SRR13326906	17-15003.1.fq.gz	17-15003.2.fq.gz	baseline
17-15004	Rapture	North/Moonlight Bays	PRJNA687593	SRR13326905	17-15004.1.fq.gz	17-15004.2.fq.gz	baseline
17-15005	Rapture	North/Moonlight Bays	PRJNA687593	SRR13326904	17-15005.1.fq.gz	17-15005.2.fq.gz	baseline
17-15006	Rapture	North/Moonlight Bays	PRJNA687593	SRR13326903	17-15006.1.fq.gz	17-15006.2.fq.gz	baseline
17-15007	Rapture	North/Moonlight Bays	PRJNA687593	SRR13326902	17-15007.1.fq.gz	17-15007.2.fq.gz	baseline
17-15008	Rapture	North/Moonlight Bays	PRJNA687593	SRR13326901	17-15008.1.fq.gz	17-15008.2.fq.gz	baseline
17-15009	Rapture	North/Moonlight Bays	PRJNA687593	SRR13326899	17-15009.1.fq.gz	17-15009.2.fq.gz	baseline
17-15010	Rapture	North/Moonlight Bays	PRJNA687593	SRR13326898	17-15010.1.fq.gz	17-15010.2.fq.gz	baseline
17-15011	Rapture	North/Moonlight Bays	PRJNA687593	SRR13326897	17-15011.1.fq.gz	17-15011.2.fq.gz	baseline
17-15012	Rapture	North/Moonlight Bays	PRJNA687593	SRR13326896	17-15012.1.fq.gz	17-15012.2.fq.gz	baseline
17-15013	Rapture	North/Moonlight Bays	PRJNA687593	SRR13326895	17-15013.1.fq.gz	17-15013.2.fq.gz	baseline
17-15014	Rapture	North/Moonlight Bays	PRJNA687593	SRR13326894	17-15014.1.fq.gz	17-15014.2.fq.gz	baseline
17-15015	Rapture	North/Moonlight Bays	PRJNA687593	SRR13326893	17-15015.1.fq.gz	17-15015.2.fq.gz	baseline
17-15016	Rapture	North/Moonlight Bays	PRJNA687593	SRR13326892	17-15016.1.fq.gz	17-15016.2.fq.gz	baseline
17-15017	Rapture	North/Moonlight Bays	PRJNA687593	SRR13326891	17-15017.1.fq.gz	17-15017.2.fq.gz	baseline
17-15018	Rapture	North/Moonlight Bays	PRJNA687593	SRR13326890	17-15018.1.fq.gz	17-15018.2.fq.gz	baseline
17-15019	Rapture	North/Moonlight Bays	PRJNA687593	SRR13326888	17-15019.1.fq.gz	17-15019.2.fq.gz	baseline
17-15020	Rapture	North/Moonlight Bays	PRJNA687593	SRR13326887	17-15020.1.fq.gz	17-15020.2.fq.gz	baseline
17-15021	Rapture	North/Moonlight Bays	PRJNA687593	SRR13326886	17-15021.1.fq.gz	17-15021.2.fq.gz	baseline
17-15022	Rapture	North/Moonlight Bays	PRJNA687593	SRR13326885	17-15022.1.fq.gz	17-15022.2.fq.gz	baseline
17-15023	Rapture	North/Moonlight Bays	PRJNA687593	SRR13326884	17-15023.1.fq.gz	17-15023.2.fq.gz	baseline
17-15024	Rapture	North/Moonlight Bays	PRJNA687593	SRR13326883	17-15024.1.fq.gz	17-15024.2.fq.gz	baseline
17-15025	Rapture	North/Moonlight Bays	PRJNA687593	SRR13326882	17-15025.1.fq.gz	17-15025.2.fq.gz	baseline
17-15026	Rapture	North/Moonlight Bays	PRJNA687593	SRR13326881	17-15026.1.fq.gz	17-15026.2.fq.gz	baseline
17-15027	Rapture	North/Moonlight Bays	PRJNA687593	SRR13326880	17-15027.1.fq.gz	17-15027.2.fq.gz	baseline
17-15028	Rapture	North/Moonlight Bays	PRJNA687593	SRR13326879	17-15028.1.fq.gz	17-15028.2.fq.gz	baseline
17-15029	Rapture	North/Moonlight Bays	PRJNA687593	SRR13326877	17-15029.1.fq.gz	17-15029.2.fq.gz	baseline
17-15030	Rapture	North/Moonlight Bays	PRJNA687593	SRR13326876	17-15030.1.fq.gz	17-15030.2.fq.gz	baseline
17-15031	Rapture	North/Moonlight Bays	PRJNA687593	SRR13326875	17-15031.1.fq.gz	17-15031.2.fq.gz	baseline
17-15032	Rapture	North/Moonlight Bays	PRJNA687593	SRR13326874	17-15032.1.fq.gz	17-15032.2.fq.gz	baseline
17-15033	Rapture	North/Moonlight Bays	PRJNA687593	SRR13326873	17-15033.1.fq.gz	17-15033.2.fq.gz	baseline
17-15034	Rapture	North/Moonlight Bays	PRJNA687593	SRR13326872	17-15034.1.fq.gz	17-15034.2.fq.gz	baseline
17-15035	Rapture	North/Moonlight Bays	PRJNA687593	SRR13326871	17-15035.1.fq.gz	17-15035.2.fq.gz	baseline
17-15036	Rapture	North/Moonlight Bays	PRJNA687593	SRR13326870	17-15036.1.fq.gz	17-15036.2.fq.gz	baseline
17-15037	Rapture	North/Moonlight Bays	PRJNA687593	SRR13326869	17-15037.1.fq.gz	17-15037.2.fq.gz	baseline
17-15038	Rapture	North/Moonlight Bays	PRJNA687593	SRR13326868	17-15038.1.fq.gz	17-15038.2.fq.gz	baseline
17-15039	Rapture	North/Moonlight Bays	PRJNA687593	SRR13326866	17-15039.1.fq.gz	17-15039.2.fq.gz	baseline
17-15040	Rapture	North/Moonlight Bays	PRJNA687593	SRR13326865	17-15040.1.fq.gz	17-15040.2.fq.gz	baseline
17-15041	Rapture	North/Moonlight Bays	PRJNA687593	SRR13326864	17-15041.1.fq.gz	17-15041.2.fq.gz	baseline
17-15042	Rapture	North/Moonlight Bays	PRJNA687593	SRR13326863	17-15042.1.fq.gz	17-15042.2.fq.gz	baseline
17-15043	Rapture	North/Moonlight Bays	PRJNA687593	SRR13326862	17-15043.1.fq.gz	17-15043.2.fq.gz	baseline
17-15044	Rapture	North/Moonlight Bays	PRJNA687593	SRR13326857	17-15044.1.fq.gz	17-15044.2.fq.gz	baseline
17-15046	Rapture	North/Moonlight Bays	PRJNA687593	SRR13326856	17-15046.1.fq.gz	17-15046.2.fq.gz	baseline
17-15047	Rapture	North/Moonlight Bays	PRJNA687593	SRR13326855	17-15047.1.fq.gz	17-15047.2.fq.gz	baseline
17-15048	Rapture	North/Moonlight Bays	PRJNA687593	SRR13326854	17-15048.1.fq.gz	17-15048.2.fq.gz	baseline
17-15049	Rapture	North/Moonlight Bays	PRJNA687593	SRR13326853	17-15049.1.fq.gz	17-15049.2.fq.gz	baseline
17-15050	Rapture	North/Moonlight Bays	PRJNA687593	SRR13326851	17-15050.1.fq.gz	17-15050.2.fq.gz	baseline
17-15051	Rapture	North/Moonlight Bays	PRJNA687593	SRR13326850	17-15051.1.fq.gz	17-15051.2.fq.gz	baseline
17-15052	Rapture	North/Moonlight Bays	PRJNA687593	SRR13326849	17-15052.1.fq.gz	17-15052.2.fq.gz	baseline
17-15053	Rapture	North/Moonlight Bays	PRJNA687593	SRR13326848	17-15053.1.fq.gz	17-15053.2.fq.gz	baseline
17-15054	Rapture	North/Moonlight Bays	PRJNA687593	SRR13326847	17-15054.1.fq.gz	17-15054.2.fq.gz	baseline
17-15055	Rapture	North/Moonlight Bays	PRJNA687593	SRR13326846	17-15055.1.fq.gz	17-15055.2.fq.gz	baseline
17-15056	Rapture	North/Moonlight Bays	PRJNA687593	SRR13326845	17-15056.1.fq.gz	17-15056.2.fq.gz	baseline
17-15057	Rapture	North/Moonlight Bays	PRJNA687593	SRR13326844	17-15057.1.fq.gz	17-15057.2.fq.gz	baseline
17-15058	Rapture	North/Moonlight Bays	PRJNA687593	SRR13326843	17-15058.1.fq.gz	17-15058.2.fq.gz	baseline
17-15059	Rapture	North/Moonlight Bays	PRJNA687593	SRR13326842	17-15059.1.fq.gz	17-15059.2.fq.gz	baseline
17-15060	Rapture	North/Moonlight Bays	PRJNA687593	SRR13326840	17-15060.1.fq.gz	17-15060.2.fq.gz	baseline
17-15062	Rapture	North/Moonlight Bays	PRJNA687593	SRR13326839	17-15062.1.fq.gz	17-15062.2.fq.gz	baseline
17-15063	Rapture	North/Moonlight Bays	PRJNA687593	SRR13326838	17-15063.1.fq.gz	17-15063.2.fq.gz	baseline
17-15064	Rapture	North/Moonlight Bays	PRJNA687593	SRR13326837	17-15064.1.fq.gz	17-15064.2.fq.gz	baseline
17-15065	Rapture	North/Moonlight Bays	PRJNA687593	SRR13326836	17-15065.1.fq.gz	17-15065.2.fq.gz	baseline
17-15066	Rapture	North/Moonlight Bays	PRJNA687593	SRR13326835	17-15066.1.fq.gz	17-15066.2.fq.gz	baseline
17-15067	Rapture	North/Moonlight Bays	PRJNA687593	SRR13326834	17-15067.1.fq.gz	17-15067.2.fq.gz	baseline
17-15068	Rapture	North/Moonlight Bays	PRJNA687593	SRR13326833	17-15068.1.fq.gz	17-15068.2.fq.gz	baseline
17-15069	Rapture	North/Moonlight Bays	PRJNA687593	SRR13326832	17-15069.1.fq.gz	17-15069.2.fq.gz	baseline
17-15070	Rapture	North/Moonlight Bays	PRJNA687593	SRR13326831	17-15070.1.fq.gz	17-15070.2.fq.gz	baseline
17-15071	Rapture	North/Moonlight Bays	PRJNA687593	SRR13326828	17-15071.1.fq.gz	17-15071.2.fq.gz	baseline
17-15072	Rapture	North/Moonlight Bays	PRJNA687593	SRR13326827	17-15072.1.fq.gz	17-15072.2.fq.gz	baseline
17-15073	Rapture	North/Moonlight Bays	PRJNA687593	SRR13326826	17-15073.1.fq.gz	17-15073.2.fq.gz	baseline
17-15074	Rapture	North/Moonlight Bays	PRJNA687593	SRR13326761	17-15074.1.fq.gz	17-15074.2.fq.gz	baseline
17-15075	Rapture	North/Moonlight Bays	PRJNA687593	SRR13326760	17-15075.1.fq.gz	17-15075.2.fq.gz	baseline
17-15076	Rapture	North/Moonlight Bays	PRJNA687593	SRR13326759	17-15076.1.fq.gz	17-15076.2.fq.gz	baseline
17-15077	Rapture	North/Moonlight Bays	PRJNA687593	SRR13326758	17-15077.1.fq.gz	17-15077.2.fq.gz	baseline
17-15078	Rapture	North/Moonlight Bays	PRJNA687593	SRR13326757	17-15078.1.fq.gz	17-15078.2.fq.gz	baseline
17-15079	Rapture	North/Moonlight Bays	PRJNA687593	SRR13326756	17-15079.1.fq.gz	17-15079.2.fq.gz	baseline
17-15080	Rapture	North/Moonlight Bays	PRJNA687593	SRR13326755	17-15080.1.fq.gz	17-15080.2.fq.gz	baseline
17-15081	Rapture	North/Moonlight Bays	PRJNA687593	SRR13326753	17-15081.1.fq.gz	17-15081.2.fq.gz	baseline
17-15082	Rapture	North/Moonlight Bays	PRJNA687593	SRR13326752	17-15082.1.fq.gz	17-15082.2.fq.gz	baseline
17-15083	Rapture	North/Moonlight Bays	PRJNA687593	SRR13326751	17-15083.1.fq.gz	17-15083.2.fq.gz	baseline
17-15084	Rapture	North/Moonlight Bays	PRJNA687593	SRR13326750	17-15084.1.fq.gz	17-15084.2.fq.gz	baseline
17-15085	Rapture	North/Moonlight Bays	PRJNA687593	SRR13326749	17-15085.1.fq.gz	17-15085.2.fq.gz	baseline
17-15086	Rapture	North/Moonlight Bays	PRJNA687593	SRR13326748	17-15086.1.fq.gz	17-15086.2.fq.gz	baseline
17-15087	Rapture	North/Moonlight Bays	PRJNA687593	SRR13326747	17-15087.1.fq.gz	17-15087.2.fq.gz	baseline
17-15088	Rapture	North/Moonlight Bays	PRJNA687593	SRR13326746	17-15088.1.fq.gz	17-15088.2.fq.gz	baseline
17-15089	Rapture	North/Moonlight Bays	PRJNA687593	SRR13326745	17-15089.1.fq.gz	17-15089.2.fq.gz	baseline
17-15090	Rapture	North/Moonlight Bays	PRJNA687593	SRR13326744	17-15090.1.fq.gz	17-15090.2.fq.gz	baseline
17-15091	Rapture	North/Moonlight Bays	PRJNA687593	SRR13326742	17-15091.1.fq.gz	17-15091.2.fq.gz	baseline
17-15092	Rapture	North/Moonlight Bays	PRJNA687593	SRR13326741	17-15092.1.fq.gz	17-15092.2.fq.gz	baseline
17-15093	Rapture	North/Moonlight Bays	PRJNA687593	SRR13326740	17-15093.1.fq.gz	17-15093.2.fq.gz	baseline
17-15094	Rapture	North/Moonlight Bays	PRJNA687593	SRR13326739	17-15094.1.fq.gz	17-15094.2.fq.gz	baseline
17-15095	Rapture	North/Moonlight Bays	PRJNA687593	SRR13326738	17-15095.1.fq.gz	17-15095.2.fq.gz	baseline
17-15096	Rapture	North/Moonlight Bays	PRJNA687593	SRR13326737	17-15096.1.fq.gz	17-15096.2.fq.gz	baseline
17-15098	Rapture	Peshtigo River	PRJNA687593	SRR13326736	17-15098.1.fq.gz	17-15098.2.fq.gz	baseline
17-15099	Rapture	Menominee River	PRJNA687593	SRR13326735	17-15099.1.fq.gz	17-15099.2.fq.gz	baseline
17-15100	Rapture	Menominee River	PRJNA687593	SRR13326734	17-15100.1.fq.gz	17-15100.2.fq.gz	baseline
17-15101	Rapture	Fox River	PRJNA687593	SRR13326733	17-15101.1.fq.gz	17-15101.2.fq.gz	baseline
17-15102	Rapture	Fox River	PRJNA687593	SRR13326731	17-15102.1.fq.gz	17-15102.2.fq.gz	baseline
17-15103	Rapture	Menominee River	PRJNA687593	SRR13326730	17-15103.1.fq.gz	17-15103.2.fq.gz	baseline
17-15104	Rapture	Menominee River	PRJNA687593	SRR13326697	17-15104.1.fq.gz	17-15104.2.fq.gz	baseline
17-15105	Rapture	Menominee River	PRJNA687593	SRR13326696	17-15105.1.fq.gz	17-15105.2.fq.gz	baseline
17-15106	Rapture	Menominee River	PRJNA687593	SRR13326695	17-15106.1.fq.gz	17-15106.2.fq.gz	baseline
17-15107	Rapture	Menominee River	PRJNA687593	SRR13326694	17-15107.1.fq.gz	17-15107.2.fq.gz	baseline
17-15108	Rapture	Menominee River	PRJNA687593	SRR13326693	17-15108.1.fq.gz	17-15108.2.fq.gz	baseline
17-15109	Rapture	Menominee River	PRJNA687593	SRR13326692	17-15109.1.fq.gz	17-15109.2.fq.gz	baseline
17-15110	Rapture	Menominee River	PRJNA687593	SRR13326691	17-15110.1.fq.gz	17-15110.2.fq.gz	baseline
17-15111	Rapture	Menominee River	PRJNA687593	SRR13326690	17-15111.1.fq.gz	17-15111.2.fq.gz	baseline
17-15112	Rapture	Menominee River	PRJNA687593	SRR13326688	17-15112.1.fq.gz	17-15112.2.fq.gz	baseline
17-15113	Rapture	Menominee River	PRJNA687593	SRR13326687	17-15113.1.fq.gz	17-15113.2.fq.gz	baseline
17-15114	Rapture	Menominee River	PRJNA687593	SRR13326686	17-15114.1.fq.gz	17-15114.2.fq.gz	baseline
17-15115	Rapture	Menominee River	PRJNA687593	SRR13326685	17-15115.1.fq.gz	17-15115.2.fq.gz	baseline
17-15116	Rapture	Menominee River	PRJNA687593	SRR13326684	17-15116.1.fq.gz	17-15116.2.fq.gz	baseline
17-15117	Rapture	Menominee River	PRJNA687593	SRR13326683	17-15117.1.fq.gz	17-15117.2.fq.gz	baseline
17-15118	Rapture	Menominee River	PRJNA687593	SRR13326682	17-15118.1.fq.gz	17-15118.2.fq.gz	baseline
17-15119	Rapture	Menominee River	PRJNA687593	SRR13326681	17-15119.1.fq.gz	17-15119.2.fq.gz	baseline
17-15120	Rapture	Menominee River	PRJNA687593	SRR13326680	17-15120.1.fq.gz	17-15120.2.fq.gz	baseline
17-15121	Rapture	Menominee River	PRJNA687593	SRR13326679	17-15121.1.fq.gz	17-15121.2.fq.gz	baseline
17-15122	Rapture	Menominee River	PRJNA687593	SRR13326677	17-15122.1.fq.gz	17-15122.2.fq.gz	baseline
17-15123	Rapture	Menominee River	PRJNA687593	SRR13326676	17-15123.1.fq.gz	17-15123.2.fq.gz	baseline
17-15124	Rapture	Menominee River	PRJNA687593	SRR13326675	17-15124.1.fq.gz	17-15124.2.fq.gz	baseline
17-15125	Rapture	Menominee River	PRJNA687593	SRR13326674	17-15125.1.fq.gz	17-15125.2.fq.gz	baseline
17-15126	Rapture	Menominee River	PRJNA687593	SRR13326673	17-15126.1.fq.gz	17-15126.2.fq.gz	baseline
17-15127	Rapture	Menominee River	PRJNA687593	SRR13326672	17-15127.1.fq.gz	17-15127.2.fq.gz	baseline
17-15128	Rapture	Menominee River	PRJNA687593	SRR13326671	17-15128.1.fq.gz	17-15128.2.fq.gz	baseline
17-15129	Rapture	Menominee River	PRJNA687593	SRR13326670	17-15129.1.fq.gz	17-15129.2.fq.gz	baseline
17-15130	Rapture	Menominee River	PRJNA687593	SRR13326669	17-15130.1.fq.gz	17-15130.2.fq.gz	baseline
17-15131	Rapture	Menominee River	PRJNA687593	SRR13326668	17-15131.1.fq.gz	17-15131.2.fq.gz	baseline
17-15132	Rapture	Menominee River	PRJNA687593	SRR13326666	17-15132.1.fq.gz	17-15132.2.fq.gz	baseline
17-15133	Rapture	Menominee River	PRJNA687593	SRR13327144	17-15133.1.fq.gz	17-15133.2.fq.gz	baseline
17-15134	Rapture	Menominee River	PRJNA687593	SRR13327143	17-15134.1.fq.gz	17-15134.2.fq.gz	baseline
17-15135	Rapture	Menominee River	PRJNA687593	SRR13327142	17-15135.1.fq.gz	17-15135.2.fq.gz	baseline
17-15136	Rapture	Menominee River	PRJNA687593	SRR13327141	17-15136.1.fq.gz	17-15136.2.fq.gz	baseline
17-15137	Rapture	Menominee River	PRJNA687593	SRR13327140	17-15137.1.fq.gz	17-15137.2.fq.gz	baseline
17-15138	Rapture	Menominee River	PRJNA687593	SRR13327139	17-15138.1.fq.gz	17-15138.2.fq.gz	baseline
17-15139	Rapture	Menominee River	PRJNA687593	SRR13327138	17-15139.1.fq.gz	17-15139.2.fq.gz	baseline
17-15140	Rapture	Menominee River	PRJNA687593	SRR13327137	17-15140.1.fq.gz	17-15140.2.fq.gz	baseline
17-15141	Rapture	Menominee River	PRJNA687593	SRR13327136	17-15141.1.fq.gz	17-15141.2.fq.gz	baseline
17-15142	Rapture	Menominee River	PRJNA687593	SRR13327134	17-15142.1.fq.gz	17-15142.2.fq.gz	baseline
17-15143	Rapture	Menominee River	PRJNA687593	SRR13327133	17-15143.1.fq.gz	17-15143.2.fq.gz	baseline
17-15144	Rapture	Menominee River	PRJNA687593	SRR13327132	17-15144.1.fq.gz	17-15144.2.fq.gz	baseline
17-15145	Rapture	Menominee River	PRJNA687593	SRR13327131	17-15145.1.fq.gz	17-15145.2.fq.gz	baseline
17-15146	Rapture	Menominee River	PRJNA687593	SRR13327130	17-15146.1.fq.gz	17-15146.2.fq.gz	baseline
17-15147	Rapture	Menominee River	PRJNA687593	SRR13327129	17-15147.1.fq.gz	17-15147.2.fq.gz	baseline
17-15148	Rapture	Menominee River	PRJNA687593	SRR13327128	17-15148.1.fq.gz	17-15148.2.fq.gz	baseline
17-15149	Rapture	Menominee River	PRJNA687593	SRR13327127	17-15149.1.fq.gz	17-15149.2.fq.gz	baseline
17-15150	Rapture	Menominee River	PRJNA687593	SRR13327126	17-15150.1.fq.gz	17-15150.2.fq.gz	baseline
17-15151	Rapture	Menominee River	PRJNA687593	SRR13327125	17-15151.1.fq.gz	17-15151.2.fq.gz	baseline
17-15152	Rapture	Menominee River	PRJNA687593	SRR13327123	17-15152.1.fq.gz	17-15152.2.fq.gz	baseline
17-15153	Rapture	Menominee River	PRJNA687593	SRR13327122	17-15153.1.fq.gz	17-15153.2.fq.gz	baseline
17-15154	Rapture	Menominee River	PRJNA687593	SRR13327121	17-15154.1.fq.gz	17-15154.2.fq.gz	baseline
17-15155	Rapture	Menominee River	PRJNA687593	SRR13327120	17-15155.1.fq.gz	17-15155.2.fq.gz	baseline
17-15156	Rapture	Menominee River	PRJNA687593	SRR13327119	17-15156.1.fq.gz	17-15156.2.fq.gz	baseline
17-15157	Rapture	Menominee River	PRJNA687593	SRR13327118	17-15157.1.fq.gz	17-15157.2.fq.gz	baseline
17-15158	Rapture	Menominee River	PRJNA687593	SRR13327117	17-15158.1.fq.gz	17-15158.2.fq.gz	baseline
17-15159	Rapture	Menominee River	PRJNA687593	SRR13327116	17-15159.1.fq.gz	17-15159.2.fq.gz	baseline
17-15160	Rapture	Menominee River	PRJNA687593	SRR13327115	17-15160.1.fq.gz	17-15160.2.fq.gz	baseline
17-15161	Rapture	Menominee River	PRJNA687593	SRR13327114	17-15161.1.fq.gz	17-15161.2.fq.gz	baseline
17-15162	Rapture	Menominee River	PRJNA687593	SRR13327048	17-15162.1.fq.gz	17-15162.2.fq.gz	baseline
17-15163	Rapture	Menominee River	PRJNA687593	SRR13327047	17-15163.1.fq.gz	17-15163.2.fq.gz	baseline
17-15164	Rapture	Menominee River	PRJNA687593	SRR13327046	17-15164.1.fq.gz	17-15164.2.fq.gz	baseline
17-15165	Rapture	Menominee River	PRJNA687593	SRR13327045	17-15165.1.fq.gz	17-15165.2.fq.gz	baseline
17-15166	Rapture	Menominee River	PRJNA687593	SRR13327044	17-15166.1.fq.gz	17-15166.2.fq.gz	baseline
17-15167	Rapture	Menominee River	PRJNA687593	SRR13327043	17-15167.1.fq.gz	17-15167.2.fq.gz	baseline
17-15168	Rapture	Menominee River	PRJNA687593	SRR13327042	17-15168.1.fq.gz	17-15168.2.fq.gz	baseline
17-15169	Rapture	Menominee River	PRJNA687593	SRR13327041	17-15169.1.fq.gz	17-15169.2.fq.gz	baseline
17-15170	Rapture	Menominee River	PRJNA687593	SRR13327040	17-15170.1.fq.gz	17-15170.2.fq.gz	baseline
17-15171	Rapture	Menominee River	PRJNA687593	SRR13327039	17-15171.1.fq.gz	17-15171.2.fq.gz	baseline
17-15172	Rapture	Menominee River	PRJNA687593	SRR13327036	17-15172.1.fq.gz	17-15172.2.fq.gz	baseline
17-15173	Rapture	Menominee River	PRJNA687593	SRR13327035	17-15173.1.fq.gz	17-15173.2.fq.gz	baseline
17-15174	Rapture	Menominee River	PRJNA687593	SRR13327034	17-15174.1.fq.gz	17-15174.2.fq.gz	baseline
17-15175	Rapture	Menominee River	PRJNA687593	SRR13327033	17-15175.1.fq.gz	17-15175.2.fq.gz	baseline
17-15176	Rapture	Menominee River	PRJNA687593	SRR13327032	17-15176.1.fq.gz	17-15176.2.fq.gz	baseline
17-15177	Rapture	Menominee River	PRJNA687593	SRR13327031	17-15177.1.fq.gz	17-15177.2.fq.gz	baseline
17-15178	Rapture	Menominee River	PRJNA687593	SRR13327030	17-15178.1.fq.gz	17-15178.2.fq.gz	baseline
17-15179	Rapture	Menominee River	PRJNA687593	SRR13327029	17-15179.1.fq.gz	17-15179.2.fq.gz	baseline
17-15180	Rapture	Menominee River	PRJNA687593	SRR13327028	17-15180.1.fq.gz	17-15180.2.fq.gz	baseline
17-15181	Rapture	Menominee River	PRJNA687593	SRR13327027	17-15181.1.fq.gz	17-15181.2.fq.gz	baseline
17-15182	Rapture	Menominee River	PRJNA687593	SRR13327025	17-15182.1.fq.gz	17-15182.2.fq.gz	baseline
17-15183	Rapture	Menominee River	PRJNA687593	SRR13327024	17-15183.1.fq.gz	17-15183.2.fq.gz	baseline
17-15184	Rapture	Menominee River	PRJNA687593	SRR13327023	17-15184.1.fq.gz	17-15184.2.fq.gz	baseline
17-15185	Rapture	Menominee River	PRJNA687593	SRR13327022	17-15185.1.fq.gz	17-15185.2.fq.gz	baseline
17-15186	Rapture	Menominee River	PRJNA687593	SRR13327021	17-15186.1.fq.gz	17-15186.2.fq.gz	baseline
17-15187	Rapture	Menominee River	PRJNA687593	SRR13327020	17-15187.1.fq.gz	17-15187.2.fq.gz	baseline
17-15188	Rapture	Menominee River	PRJNA687593	SRR13327019	17-15188.1.fq.gz	17-15188.2.fq.gz	baseline
17-15189	Rapture	Menominee River	PRJNA687593	SRR13327018	17-15189.1.fq.gz	17-15189.2.fq.gz	baseline
17-15190	Rapture	Menominee River	PRJNA687593	SRR13327017	17-15190.1.fq.gz	17-15190.2.fq.gz	baseline
17-15191	Rapture	Menominee River	PRJNA687593	SRR13326984	17-15191.1.fq.gz	17-15191.2.fq.gz	baseline
17-15192	Rapture	Menominee River	PRJNA687593	SRR13326982	17-15192.1.fq.gz	17-15192.2.fq.gz	baseline
17-15193	Rapture	Menominee River	PRJNA687593	SRR13326981	17-15193.1.fq.gz	17-15193.2.fq.gz	baseline
17-15194	Rapture	Menominee River	PRJNA687593	SRR13326980	17-15194.1.fq.gz	17-15194.2.fq.gz	baseline
17-15195	Rapture	Menominee River	PRJNA687593	SRR13326979	17-15195.1.fq.gz	17-15195.2.fq.gz	baseline
17-15196	Rapture	Menominee River	PRJNA687593	SRR13326978	17-15196.1.fq.gz	17-15196.2.fq.gz	baseline
17-15197	Rapture	Menominee River	PRJNA687593	SRR13326977	17-15197.1.fq.gz	17-15197.2.fq.gz	baseline
17-15198	Rapture	Menominee River	PRJNA687593	SRR13326976	17-15198.1.fq.gz	17-15198.2.fq.gz	baseline
17-15199	Rapture	Menominee River	PRJNA687593	SRR13326975	17-15199.1.fq.gz	17-15199.2.fq.gz	baseline
17-15200	Rapture	Menominee River	PRJNA687593	SRR13326974	17-15200.1.fq.gz	17-15200.2.fq.gz	baseline
17-15201	Rapture	Fox River	PRJNA687593	SRR13326973	17-15201.1.fq.gz	17-15201.2.fq.gz	baseline
17-15202	Rapture	Fox River	PRJNA687593	SRR13326971	17-15202.1.fq.gz	17-15202.2.fq.gz	baseline
17-15203	Rapture	Fox River	PRJNA687593	SRR13326970	17-15203.1.fq.gz	17-15203.2.fq.gz	baseline
17-15204	Rapture	Fox River	PRJNA687593	SRR13326969	17-15204.1.fq.gz	17-15204.2.fq.gz	baseline
17-15205	Rapture	Fox River	PRJNA687593	SRR13326968	17-15205.1.fq.gz	17-15205.2.fq.gz	baseline
17-15206	Rapture	Fox River	PRJNA687593	SRR13326967	17-15206.1.fq.gz	17-15206.2.fq.gz	baseline
17-15208	Rapture	Fox River	PRJNA687593	SRR13326966	17-15208.1.fq.gz	17-15208.2.fq.gz	baseline
17-15209	Rapture	Fox River	PRJNA687593	SRR13326965	17-15209.1.fq.gz	17-15209.2.fq.gz	baseline
17-15212	Rapture	Fox River	PRJNA687593	SRR13326964	17-15212.1.fq.gz	17-15212.2.fq.gz	baseline
17-15213	Rapture	Fox River	PRJNA687593	SRR13326963	17-15213.1.fq.gz	17-15213.2.fq.gz	baseline
17-15214	Rapture	Fox River	PRJNA687593	SRR13326962	17-15214.1.fq.gz	17-15214.2.fq.gz	baseline
17-15215	Rapture	Fox River	PRJNA687593	SRR13326960	17-15215.1.fq.gz	17-15215.2.fq.gz	baseline
17-15216	Rapture	Fox River	PRJNA687593	SRR13326959	17-15216.1.fq.gz	17-15216.2.fq.gz	baseline
17-15217	Rapture	Fox River	PRJNA687593	SRR13326958	17-15217.1.fq.gz	17-15217.2.fq.gz	baseline
17-15218	Rapture	Fox River	PRJNA687593	SRR13326957	17-15218.1.fq.gz	17-15218.2.fq.gz	baseline
17-15219	Rapture	Fox River	PRJNA687593	SRR13326956	17-15219.1.fq.gz	17-15219.2.fq.gz	baseline
17-15220	Rapture	Fox River	PRJNA687593	SRR13326955	17-15220.1.fq.gz	17-15220.2.fq.gz	baseline
17-15221	Rapture	Fox River	PRJNA687593	SRR13326954	17-15221.1.fq.gz	17-15221.2.fq.gz	baseline
17-15222	Rapture	Fox River	PRJNA687593	SRR13326953	17-15222.1.fq.gz	17-15222.2.fq.gz	baseline
17-15223	Rapture	Fox River	PRJNA687593	SRR13326793	17-15223.1.fq.gz	17-15223.2.fq.gz	baseline
17-15224	Rapture	Fox River	PRJNA687593	SRR13326792	17-15224.1.fq.gz	17-15224.2.fq.gz	baseline
17-15225	Rapture	Fox River	PRJNA687593	SRR13326790	17-15225.1.fq.gz	17-15225.2.fq.gz	baseline
17-15226	Rapture	Fox River	PRJNA687593	SRR13326789	17-15226.1.fq.gz	17-15226.2.fq.gz	baseline
17-15227	Rapture	Fox River	PRJNA687593	SRR13326788	17-15227.1.fq.gz	17-15227.2.fq.gz	baseline
17-15228	Rapture	Fox River	PRJNA687593	SRR13326787	17-15228.1.fq.gz	17-15228.2.fq.gz	baseline
17-15229	Rapture	Fox River	PRJNA687593	SRR13326786	17-15229.1.fq.gz	17-15229.2.fq.gz	baseline
17-15230	Rapture	Fox River	PRJNA687593	SRR13326785	17-15230.1.fq.gz	17-15230.2.fq.gz	baseline
17-15231	Rapture	Fox River	PRJNA687593	SRR13326784	17-15231.1.fq.gz	17-15231.2.fq.gz	baseline
17-15232	Rapture	Fox River	PRJNA687593	SRR13326783	17-15232.1.fq.gz	17-15232.2.fq.gz	baseline
17-15233	Rapture	Fox River	PRJNA687593	SRR13326782	17-15233.1.fq.gz	17-15233.2.fq.gz	baseline
17-15234	Rapture	Fox River	PRJNA687593	SRR13326781	17-15234.1.fq.gz	17-15234.2.fq.gz	baseline
17-15235	Rapture	Fox River	PRJNA687593	SRR13326779	17-15235.1.fq.gz	17-15235.2.fq.gz	baseline
17-15236	Rapture	Fox River	PRJNA687593	SRR13326778	17-15236.1.fq.gz	17-15236.2.fq.gz	baseline
17-15237	Rapture	Fox River	PRJNA687593	SRR13326777	17-15237.1.fq.gz	17-15237.2.fq.gz	baseline
17-15238	Rapture	Fox River	PRJNA687593	SRR13326776	17-15238.1.fq.gz	17-15238.2.fq.gz	baseline
17-15239	Rapture	Fox River	PRJNA687593	SRR13326775	17-15239.1.fq.gz	17-15239.2.fq.gz	baseline
17-15240	Rapture	Fox River	PRJNA687593	SRR13326774	17-15240.1.fq.gz	17-15240.2.fq.gz	baseline
17-15241	Rapture	Fox River	PRJNA687593	SRR13326773	17-15241.1.fq.gz	17-15241.2.fq.gz	baseline
17-15242	Rapture	Fox River	PRJNA687593	SRR13326772	17-15242.1.fq.gz	17-15242.2.fq.gz	baseline
17-15243	Rapture	Fox River	PRJNA687593	SRR13326771	17-15243.1.fq.gz	17-15243.2.fq.gz	baseline
17-15244	Rapture	Fox River	PRJNA687593	SRR13326770	17-15244.1.fq.gz	17-15244.2.fq.gz	baseline
17-15245	Rapture	Fox River	PRJNA687593	SRR13326768	17-15245.1.fq.gz	17-15245.2.fq.gz	baseline
17-15246	Rapture	Fox River	PRJNA687593	SRR13326767	17-15246.1.fq.gz	17-15246.2.fq.gz	baseline
17-15247	Rapture	Fox River	PRJNA687593	SRR13326766	17-15247.1.fq.gz	17-15247.2.fq.gz	baseline
17-15248	Rapture	Fox River	PRJNA687593	SRR13326765	17-15248.1.fq.gz	17-15248.2.fq.gz	baseline
17-15249	Rapture	Fox River	PRJNA687593	SRR13326764	17-15249.1.fq.gz	17-15249.2.fq.gz	baseline
17-15250	Rapture	Fox River	PRJNA687593	SRR13326763	17-15250.1.fq.gz	17-15250.2.fq.gz	baseline
17-15251	Rapture	Fox River	PRJNA687593	SRR13326762	17-15251.1.fq.gz	17-15251.2.fq.gz	baseline
17-15252	Rapture	Fox River	PRJNA687593	SRR13326729	17-15252.1.fq.gz	17-15252.2.fq.gz	baseline
17-15253	Rapture	Fox River	PRJNA687593	SRR13326728	17-15253.1.fq.gz	17-15253.2.fq.gz	baseline
17-15254	Rapture	Fox River	PRJNA687593	SRR13326727	17-15254.1.fq.gz	17-15254.2.fq.gz	baseline
17-15255	Rapture	Fox River	PRJNA687593	SRR13326725	17-15255.1.fq.gz	17-15255.2.fq.gz	baseline
17-15256	Rapture	Fox River	PRJNA687593	SRR13326724	17-15256.1.fq.gz	17-15256.2.fq.gz	baseline
17-15257	Rapture	Fox River	PRJNA687593	SRR13326723	17-15257.1.fq.gz	17-15257.2.fq.gz	baseline
17-15258	Rapture	Fox River	PRJNA687593	SRR13326722	17-15258.1.fq.gz	17-15258.2.fq.gz	baseline
17-15259	Rapture	Fox River	PRJNA687593	SRR13326721	17-15259.1.fq.gz	17-15259.2.fq.gz	baseline
17-15260	Rapture	Fox River	PRJNA687593	SRR13326720	17-15260.1.fq.gz	17-15260.2.fq.gz	baseline
17-15261	Rapture	Fox River	PRJNA687593	SRR13326719	17-15261.1.fq.gz	17-15261.2.fq.gz	baseline
17-15262	Rapture	Fox River	PRJNA687593	SRR13326718	17-15262.1.fq.gz	17-15262.2.fq.gz	baseline
17-15263	Rapture	Fox River	PRJNA687593	SRR13326717	17-15263.1.fq.gz	17-15263.2.fq.gz	baseline
17-15264	Rapture	Fox River	PRJNA687593	SRR13326716	17-15264.1.fq.gz	17-15264.2.fq.gz	baseline
17-15265	Rapture	Fox River	PRJNA687593	SRR13326714	17-15265.1.fq.gz	17-15265.2.fq.gz	baseline
17-15266	Rapture	Fox River	PRJNA687593	SRR13326713	17-15266.1.fq.gz	17-15266.2.fq.gz	baseline
17-15267	Rapture	Fox River	PRJNA687593	SRR13326712	17-15267.1.fq.gz	17-15267.2.fq.gz	baseline
17-15268	Rapture	Fox River	PRJNA687593	SRR13326711	17-15268.1.fq.gz	17-15268.2.fq.gz	baseline
17-15269	Rapture	Fox River	PRJNA687593	SRR13326710	17-15269.1.fq.gz	17-15269.2.fq.gz	baseline
17-15270	Rapture	Fox River	PRJNA687593	SRR13326709	17-15270.1.fq.gz	17-15270.2.fq.gz	baseline
17-15271	Rapture	Fox River	PRJNA687593	SRR13326708	17-15271.1.fq.gz	17-15271.2.fq.gz	baseline
17-15273	Rapture	Fox River	PRJNA687593	SRR13326707	17-15273.1.fq.gz	17-15273.2.fq.gz	baseline
17-15274	Rapture	Fox River	PRJNA687593	SRR13326706	17-15274.1.fq.gz	17-15274.2.fq.gz	baseline
17-15275	Rapture	Fox River	PRJNA687593	SRR13326705	17-15275.1.fq.gz	17-15275.2.fq.gz	baseline
17-15276	Rapture	Fox River	PRJNA687593	SRR13326702	17-15276.1.fq.gz	17-15276.2.fq.gz	baseline
17-15277	Rapture	Fox River	PRJNA687593	SRR13326701	17-15277.1.fq.gz	17-15277.2.fq.gz	baseline
17-15278	Rapture	Fox River	PRJNA687593	SRR13326700	17-15278.1.fq.gz	17-15278.2.fq.gz	baseline
17-15279	Rapture	Fox River	PRJNA687593	SRR13326699	17-15279.1.fq.gz	17-15279.2.fq.gz	baseline
17-15280	Rapture	Fox River	PRJNA687593	SRR13326698	17-15280.1.fq.gz	17-15280.2.fq.gz	baseline
17-15281	Rapture	Fox River	PRJNA687593	SRR13326665	17-15281.1.fq.gz	17-15281.2.fq.gz	baseline
17-15282	Rapture	Fox River	PRJNA687593	SRR13326664	17-15282.1.fq.gz	17-15282.2.fq.gz	baseline
17-15283	Rapture	Fox River	PRJNA687593	SRR13326663	17-15283.1.fq.gz	17-15283.2.fq.gz	baseline
17-15284	Rapture	Fox River	PRJNA687593	SRR13326662	17-15284.1.fq.gz	17-15284.2.fq.gz	baseline
17-15285	Rapture	Fox River	PRJNA687593	SRR13326661	17-15285.1.fq.gz	17-15285.2.fq.gz	baseline
17-15286	Rapture	Fox River	PRJNA687593	SRR13326659	17-15286.1.fq.gz	17-15286.2.fq.gz	baseline
17-15287	Rapture	Fox River	PRJNA687593	SRR13326658	17-15287.1.fq.gz	17-15287.2.fq.gz	baseline
17-15288	Rapture	Fox River	PRJNA687593	SRR13326657	17-15288.1.fq.gz	17-15288.2.fq.gz	baseline
17-15289	Rapture	Fox River	PRJNA687593	SRR13326656	17-15289.1.fq.gz	17-15289.2.fq.gz	baseline
17-15290	Rapture	Fox River	PRJNA687593	SRR13326655	17-15290.1.fq.gz	17-15290.2.fq.gz	baseline
17-15291	Rapture	Fox River	PRJNA687593	SRR13326654	17-15291.1.fq.gz	17-15291.2.fq.gz	baseline
17-15292	Rapture	Fox River	PRJNA687593	SRR13326653	17-15292.1.fq.gz	17-15292.2.fq.gz	baseline
17-15293	Rapture	Fox River	PRJNA687593	SRR13326652	17-15293.1.fq.gz	17-15293.2.fq.gz	baseline
17-15294	Rapture	Fox River	PRJNA687593	SRR13326651	17-15294.1.fq.gz	17-15294.2.fq.gz	baseline
17-15295	Rapture	Fox River	PRJNA687593	SRR13326650	17-15295.1.fq.gz	17-15295.2.fq.gz	baseline
17-15296	Rapture	Fox River	PRJNA687593	SRR13326648	17-15296.1.fq.gz	17-15296.2.fq.gz	baseline
17-15297	Rapture	Fox River	PRJNA687593	SRR13326647	17-15297.1.fq.gz	17-15297.2.fq.gz	baseline
17-15298	Rapture	Fox River	PRJNA687593	SRR13326646	17-15298.1.fq.gz	17-15298.2.fq.gz	baseline
17-15299	Rapture	Fox River	PRJNA687593	SRR13326645	17-15299.1.fq.gz	17-15299.2.fq.gz	baseline
17-15300	Rapture	Fox River	PRJNA687593	SRR13326644	17-15300.1.fq.gz	17-15300.2.fq.gz	baseline
18-08501	Rapture	Ingalls Point	PRJNA687593	SRR13326643	18-08501.1.fq.gz	18-08501.2.fq.gz	baseline
18-08502	Rapture	Ingalls Point	PRJNA687593	SRR13326642	18-08502.1.fq.gz	18-08502.2.fq.gz	baseline
18-08503	Rapture	Ingalls Point	PRJNA687593	SRR13326641	18-08503.1.fq.gz	18-08503.2.fq.gz	baseline
18-08504	Rapture	Ingalls Point	PRJNA687593	SRR13326640	18-08504.1.fq.gz	18-08504.2.fq.gz	baseline
18-08505	Rapture	Ingalls Point	PRJNA687593	SRR13326639	18-08505.1.fq.gz	18-08505.2.fq.gz	baseline
18-08506	Rapture	Ingalls Point	PRJNA687593	SRR13326637	18-08506.1.fq.gz	18-08506.2.fq.gz	baseline
18-08507	Rapture	Ingalls Point	PRJNA687593	SRR13326636	18-08507.1.fq.gz	18-08507.2.fq.gz	baseline
18-08508	Rapture	Ingalls Point	PRJNA687593	SRR13326635	18-08508.1.fq.gz	18-08508.2.fq.gz	baseline
18-08509	Rapture	Ingalls Point	PRJNA687593	SRR13326634	18-08509.1.fq.gz	18-08509.2.fq.gz	baseline
18-08510	Rapture	Ingalls Point	PRJNA687593	SRR13326601	18-08510.1.fq.gz	18-08510.2.fq.gz	baseline
18-08511	Rapture	Ingalls Point	PRJNA687593	SRR13326600	18-08511.1.fq.gz	18-08511.2.fq.gz	baseline
18-08512	Rapture	Ingalls Point	PRJNA687593	SRR13326599	18-08512.1.fq.gz	18-08512.2.fq.gz	baseline
18-08513	Rapture	Ingalls Point	PRJNA687593	SRR13326598	18-08513.1.fq.gz	18-08513.2.fq.gz	baseline
18-08514	Rapture	Ingalls Point	PRJNA687593	SRR13326597	18-08514.1.fq.gz	18-08514.2.fq.gz	baseline
18-08515	Rapture	Ingalls Point	PRJNA687593	SRR13326596	18-08515.1.fq.gz	18-08515.2.fq.gz	baseline
18-08516	Rapture	Ingalls Point	PRJNA687593	SRR13326594	18-08516.1.fq.gz	18-08516.2.fq.gz	baseline
18-08517	Rapture	Ingalls Point	PRJNA687593	SRR13326593	18-08517.1.fq.gz	18-08517.2.fq.gz	baseline
18-08518	Rapture	Ingalls Point	PRJNA687593	SRR13326592	18-08518.1.fq.gz	18-08518.2.fq.gz	baseline
18-08519	Rapture	Ingalls Point	PRJNA687593	SRR13326591	18-08519.1.fq.gz	18-08519.2.fq.gz	baseline
18-08520	Rapture	Ingalls Point	PRJNA687593	SRR13326590	18-08520.1.fq.gz	18-08520.2.fq.gz	baseline
18-08521	Rapture	Ingalls Point	PRJNA687593	SRR13327164	18-08521.1.fq.gz	18-08521.2.fq.gz	baseline
18-08522	Rapture	Ingalls Point	PRJNA687593	SRR13327163	18-08522.1.fq.gz	18-08522.2.fq.gz	baseline
18-08523	Rapture	Ingalls Point	PRJNA687593	SRR13327162	18-08523.1.fq.gz	18-08523.2.fq.gz	baseline
18-08524	Rapture	Ingalls Point	PRJNA687593	SRR13327161	18-08524.1.fq.gz	18-08524.2.fq.gz	baseline
18-08525	Rapture	Ingalls Point	PRJNA687593	SRR13327160	18-08525.1.fq.gz	18-08525.2.fq.gz	baseline
18-08526	Rapture	Ingalls Point	PRJNA687593	SRR13327158	18-08526.1.fq.gz	18-08526.2.fq.gz	baseline
18-08527	Rapture	Ingalls Point	PRJNA687593	SRR13327157	18-08527.1.fq.gz	18-08527.2.fq.gz	baseline
18-08528	Rapture	Ingalls Point	PRJNA687593	SRR13327156	18-08528.1.fq.gz	18-08528.2.fq.gz	baseline
18-08529	Rapture	Ingalls Point	PRJNA687593	SRR13327155	18-08529.1.fq.gz	18-08529.2.fq.gz	baseline
18-08530	Rapture	Ingalls Point	PRJNA687593	SRR13327154	18-08530.1.fq.gz	18-08530.2.fq.gz	baseline
18-08531	Rapture	Ingalls Point	PRJNA687593	SRR13327153	18-08531.1.fq.gz	18-08531.2.fq.gz	baseline
18-08532	Rapture	Ingalls Point	PRJNA687593	SRR13327152	18-08532.1.fq.gz	18-08532.2.fq.gz	baseline
18-08533	Rapture	Ingalls Point	PRJNA687593	SRR13327151	18-08533.1.fq.gz	18-08533.2.fq.gz	baseline
18-08534	Rapture	Ingalls Point	PRJNA687593	SRR13327150	18-08534.1.fq.gz	18-08534.2.fq.gz	baseline
18-08535	Rapture	Ingalls Point	PRJNA687593	SRR13327149	18-08535.1.fq.gz	18-08535.2.fq.gz	baseline
18-08536	Rapture	Ingalls Point	PRJNA687593	SRR13327147	18-08536.1.fq.gz	18-08536.2.fq.gz	baseline
18-08537	Rapture	Ingalls Point	PRJNA687593	SRR13327146	18-08537.1.fq.gz	18-08537.2.fq.gz	baseline
18-08538	Rapture	Ingalls Point	PRJNA687593	SRR13327145	18-08538.1.fq.gz	18-08538.2.fq.gz	baseline
18-08539	Rapture	Ingalls Point	PRJNA687593	SRR13327080	18-08539.1.fq.gz	18-08539.2.fq.gz	baseline
18-08540	Rapture	Ingalls Point	PRJNA687593	SRR13327079	18-08540.1.fq.gz	18-08540.2.fq.gz	baseline
18-08541	Rapture	Ingalls Point	PRJNA687593	SRR13327078	18-08541.1.fq.gz	18-08541.2.fq.gz	baseline
18-08542	Rapture	Ingalls Point	PRJNA687593	SRR13327077	18-08542.1.fq.gz	18-08542.2.fq.gz	baseline
18-08543	Rapture	Ingalls Point	PRJNA687593	SRR13327076	18-08543.1.fq.gz	18-08543.2.fq.gz	baseline
18-08544	Rapture	Ingalls Point	PRJNA687593	SRR13327075	18-08544.1.fq.gz	18-08544.2.fq.gz	baseline
18-08545	Rapture	Ingalls Point	PRJNA687593	SRR13327074	18-08545.1.fq.gz	18-08545.2.fq.gz	baseline
18-08546	Rapture	Ingalls Point	PRJNA687593	SRR13327072	18-08546.1.fq.gz	18-08546.2.fq.gz	baseline
18-08547	Rapture	Ingalls Point	PRJNA687593	SRR13327071	18-08547.1.fq.gz	18-08547.2.fq.gz	baseline
18-08548	Rapture	Ingalls Point	PRJNA687593	SRR13327070	18-08548.1.fq.gz	18-08548.2.fq.gz	baseline
18-08601	Rapture	Epoufette	PRJNA687593	SRR13327069	18-08601.1.fq.gz	18-08601.2.fq.gz	baseline
18-08602	Rapture	Epoufette	PRJNA687593	SRR13327068	18-08602.1.fq.gz	18-08602.2.fq.gz	baseline
17-11398	Rapture	Peshtigo River	PRJNA687593	SRR13333096	17-11398.1.fq.gz	17-11398.2.fq.gz	baseline
17-11399	Rapture	Peshtigo River	PRJNA687593	SRR13333095	17-11399.1.fq.gz	17-11399.2.fq.gz	baseline
17-11400	Rapture	Peshtigo River	PRJNA687593	SRR13333304	17-11400.1.fq.gz	17-11400.2.fq.gz	baseline
18-04198	Rapture	Arcadia	PRJNA687593	SRR13333005	18-04198.1.fq.gz	18-04198.2.fq.gz	baseline
18-04199	Rapture	Arcadia	PRJNA687593	SRR13333210	18-04199.1.fq.gz	18-04199.2.fq.gz	baseline
18-04200	Rapture	Ludington	PRJNA687593	SRR13333319	18-04200.1.fq.gz	18-04200.2.fq.gz	baseline
18-08603	Rapture	Epoufette	PRJNA687593	SRR13333161	18-08603.1.fq.gz	18-08603.2.fq.gz	baseline
18-08604	Rapture	Epoufette	PRJNA687593	SRR13332990	18-08604.1.fq.gz	18-08604.2.fq.gz	baseline
18-08605	Rapture	Epoufette	PRJNA687593	SRR13332979	18-08605.1.fq.gz	18-08605.2.fq.gz	baseline
18-08606	Rapture	Epoufette	PRJNA687593	SRR13332968	18-08606.1.fq.gz	18-08606.2.fq.gz	baseline
18-08607	Rapture	Epoufette	PRJNA687593	SRR13333094	18-08607.1.fq.gz	18-08607.2.fq.gz	baseline
18-08608	Rapture	Epoufette	PRJNA687593	SRR13333083	18-08608.1.fq.gz	18-08608.2.fq.gz	baseline
18-08609	Rapture	Epoufette	PRJNA687593	SRR13333072	18-08609.1.fq.gz	18-08609.2.fq.gz	baseline
18-08610	Rapture	Epoufette	PRJNA687593	SRR13333061	18-08610.1.fq.gz	18-08610.2.fq.gz	baseline
18-08611	Rapture	Epoufette	PRJNA687593	SRR13332947	18-08611.1.fq.gz	18-08611.2.fq.gz	baseline
18-08612	Rapture	Epoufette	PRJNA687593	SRR13332936	18-08612.1.fq.gz	18-08612.2.fq.gz	baseline
18-08613	Rapture	Epoufette	PRJNA687593	SRR13333412	18-08613.1.fq.gz	18-08613.2.fq.gz	baseline
18-08614	Rapture	Epoufette	PRJNA687593	SRR13333401	18-08614.1.fq.gz	18-08614.2.fq.gz	baseline
18-08615	Rapture	Epoufette	PRJNA687593	SRR13333390	18-08615.1.fq.gz	18-08615.2.fq.gz	baseline
18-08616	Rapture	Epoufette	PRJNA687593	SRR13333315	18-08616.1.fq.gz	18-08616.2.fq.gz	baseline
18-08617	Rapture	Epoufette	PRJNA687593	SRR13333303	18-08617.1.fq.gz	18-08617.2.fq.gz	baseline
18-08618	Rapture	Epoufette	PRJNA687593	SRR13333292	18-08618.1.fq.gz	18-08618.2.fq.gz	baseline
18-08619	Rapture	Epoufette	PRJNA687593	SRR13333157	18-08619.1.fq.gz	18-08619.2.fq.gz	baseline
18-08620	Rapture	Epoufette	PRJNA687593	SRR13333146	18-08620.1.fq.gz	18-08620.2.fq.gz	baseline
18-08621	Rapture	Epoufette	PRJNA687593	SRR13333135	18-08621.1.fq.gz	18-08621.2.fq.gz	baseline
18-08622	Rapture	Epoufette	PRJNA687593	SRR13333124	18-08622.1.fq.gz	18-08622.2.fq.gz	baseline
18-08623	Rapture	Epoufette	PRJNA687593	SRR13333113	18-08623.1.fq.gz	18-08623.2.fq.gz	baseline
18-08624	Rapture	Epoufette	PRJNA687593	SRR13333102	18-08624.1.fq.gz	18-08624.2.fq.gz	baseline
18-08625	Rapture	Epoufette	PRJNA687593	SRR13333027	18-08625.1.fq.gz	18-08625.2.fq.gz	baseline
18-08626	Rapture	Epoufette	PRJNA687593	SRR13333016	18-08626.1.fq.gz	18-08626.2.fq.gz	baseline
18-08627	Rapture	Epoufette	PRJNA687593	SRR13333004	18-08627.1.fq.gz	18-08627.2.fq.gz	baseline
18-08628	Rapture	Epoufette	PRJNA687593	SRR13332918	18-08628.1.fq.gz	18-08628.2.fq.gz	baseline
18-08629	Rapture	Epoufette	PRJNA687593	SRR13332907	18-08629.1.fq.gz	18-08629.2.fq.gz	baseline
18-08630	Rapture	Epoufette	PRJNA687593	SRR13332896	18-08630.1.fq.gz	18-08630.2.fq.gz	baseline
18-08631	Rapture	Epoufette	PRJNA687593	SRR13333372	18-08631.1.fq.gz	18-08631.2.fq.gz	baseline
18-08632	Rapture	Epoufette	PRJNA687593	SRR13333361	18-08632.1.fq.gz	18-08632.2.fq.gz	baseline
18-08633	Rapture	Epoufette	PRJNA687593	SRR13333350	18-08633.1.fq.gz	18-08633.2.fq.gz	baseline
18-08634	Rapture	Epoufette	PRJNA687593	SRR13333275	18-08634.1.fq.gz	18-08634.2.fq.gz	baseline
18-08635	Rapture	Epoufette	PRJNA687593	SRR13333264	18-08635.1.fq.gz	18-08635.2.fq.gz	baseline
18-08636	Rapture	Epoufette	PRJNA687593	SRR13333253	18-08636.1.fq.gz	18-08636.2.fq.gz	baseline
18-08637	Rapture	Epoufette	PRJNA687593	SRR13333209	18-08637.1.fq.gz	18-08637.2.fq.gz	baseline
18-08638	Rapture	Epoufette	PRJNA687593	SRR13333198	18-08638.1.fq.gz	18-08638.2.fq.gz	baseline
18-08639	Rapture	Epoufette	PRJNA687593	SRR13333059	18-08639.1.fq.gz	18-08639.2.fq.gz	baseline
18-08640	Rapture	Epoufette	PRJNA687593	SRR13333048	18-08640.1.fq.gz	18-08640.2.fq.gz	baseline
18-08641	Rapture	Epoufette	PRJNA687593	SRR13333037	18-08641.1.fq.gz	18-08641.2.fq.gz	baseline
18-08642	Rapture	Epoufette	PRJNA687593	SRR13332887	18-08642.1.fq.gz	18-08642.2.fq.gz	baseline
18-08643	Rapture	Epoufette	PRJNA687593	SRR13332876	18-08643.1.fq.gz	18-08643.2.fq.gz	baseline
18-08644	Rapture	Epoufette	PRJNA687593	SRR13332865	18-08644.1.fq.gz	18-08644.2.fq.gz	baseline
18-08645	Rapture	Epoufette	PRJNA687593	SRR13333341	18-08645.1.fq.gz	18-08645.2.fq.gz	baseline
18-08646	Rapture	Epoufette	PRJNA687593	SRR13333330	18-08646.1.fq.gz	18-08646.2.fq.gz	baseline
18-08647	Rapture	Epoufette	PRJNA687593	SRR13333318	18-08647.1.fq.gz	18-08647.2.fq.gz	baseline
18-08648	Rapture	Epoufette	PRJNA687593	SRR13333243	18-08648.1.fq.gz	18-08648.2.fq.gz	baseline
18-08651	Rapture	Epoufette mixed stock	PRJNA687593	SRR13333232	18-08651.1.fq.gz	18-08651.2.fq.gz	mixed stock
18-08652	Rapture	Epoufette mixed stock	PRJNA687593	SRR13333221	18-08652.1.fq.gz	18-08652.2.fq.gz	mixed stock
18-08653	Rapture	Epoufette mixed stock	PRJNA687593	SRR13333178	18-08653.1.fq.gz	18-08653.2.fq.gz	mixed stock
18-08654	Rapture	Epoufette mixed stock	PRJNA687593	SRR13333167	18-08654.1.fq.gz	18-08654.2.fq.gz	mixed stock
18-08655	Rapture	Epoufette mixed stock	PRJNA687593	SRR13333165	18-08655.1.fq.gz	18-08655.2.fq.gz	mixed stock
18-08656	Rapture	Epoufette mixed stock	PRJNA687593	SRR13333164	18-08656.1.fq.gz	18-08656.2.fq.gz	mixed stock
18-08657	Rapture	Epoufette mixed stock	PRJNA687593	SRR13333163	18-08657.1.fq.gz	18-08657.2.fq.gz	mixed stock
18-08658	Rapture	Epoufette mixed stock	PRJNA687593	SRR13333162	18-08658.1.fq.gz	18-08658.2.fq.gz	mixed stock
18-08659	Rapture	Epoufette mixed stock	PRJNA687593	SRR13333000	18-08659.1.fq.gz	18-08659.2.fq.gz	mixed stock
18-08660	Rapture	Epoufette mixed stock	PRJNA687593	SRR13332999	18-08660.1.fq.gz	18-08660.2.fq.gz	mixed stock
18-08661	Rapture	Epoufette mixed stock	PRJNA687593	SRR13332998	18-08661.1.fq.gz	18-08661.2.fq.gz	mixed stock
18-08662	Rapture	Epoufette mixed stock	PRJNA687593	SRR13332997	18-08662.1.fq.gz	18-08662.2.fq.gz	mixed stock
18-08663	Rapture	Epoufette mixed stock	PRJNA687593	SRR13332996	18-08663.1.fq.gz	18-08663.2.fq.gz	mixed stock
18-08664	Rapture	Epoufette mixed stock	PRJNA687593	SRR13332995	18-08664.1.fq.gz	18-08664.2.fq.gz	mixed stock
18-08665	Rapture	Epoufette mixed stock	PRJNA687593	SRR13332994	18-08665.1.fq.gz	18-08665.2.fq.gz	mixed stock
18-08666	Rapture	Epoufette mixed stock	PRJNA687593	SRR13332993	18-08666.1.fq.gz	18-08666.2.fq.gz	mixed stock
18-08667	Rapture	Epoufette mixed stock	PRJNA687593	SRR13332992	18-08667.1.fq.gz	18-08667.2.fq.gz	mixed stock
18-08668	Rapture	Epoufette mixed stock	PRJNA687593	SRR13332991	18-08668.1.fq.gz	18-08668.2.fq.gz	mixed stock
18-08669	Rapture	Epoufette mixed stock	PRJNA687593	SRR13332989	18-08669.1.fq.gz	18-08669.2.fq.gz	mixed stock
18-08670	Rapture	Epoufette mixed stock	PRJNA687593	SRR13332988	18-08670.1.fq.gz	18-08670.2.fq.gz	mixed stock
18-08671	Rapture	Epoufette mixed stock	PRJNA687593	SRR13332987	18-08671.1.fq.gz	18-08671.2.fq.gz	mixed stock
18-08672	Rapture	Epoufette mixed stock	PRJNA687593	SRR13332986	18-08672.1.fq.gz	18-08672.2.fq.gz	mixed stock
18-08673	Rapture	Epoufette mixed stock	PRJNA687593	SRR13332985	18-08673.1.fq.gz	18-08673.2.fq.gz	mixed stock
18-08674	Rapture	Epoufette mixed stock	PRJNA687593	SRR13332984	18-08674.1.fq.gz	18-08674.2.fq.gz	mixed stock
18-08675	Rapture	Epoufette mixed stock	PRJNA687593	SRR13332983	18-08675.1.fq.gz	18-08675.2.fq.gz	mixed stock
18-08676	Rapture	Epoufette mixed stock	PRJNA687593	SRR13332982	18-08676.1.fq.gz	18-08676.2.fq.gz	mixed stock
18-08677	Rapture	Epoufette mixed stock	PRJNA687593	SRR13332981	18-08677.1.fq.gz	18-08677.2.fq.gz	mixed stock
18-08678	Rapture	Epoufette mixed stock	PRJNA687593	SRR13332980	18-08678.1.fq.gz	18-08678.2.fq.gz	mixed stock
18-08679	Rapture	Epoufette mixed stock	PRJNA687593	SRR13332978	18-08679.1.fq.gz	18-08679.2.fq.gz	mixed stock
18-08680	Rapture	Epoufette mixed stock	PRJNA687593	SRR13332977	18-08680.1.fq.gz	18-08680.2.fq.gz	mixed stock
18-08681	Rapture	Epoufette mixed stock	PRJNA687593	SRR13332976	18-08681.1.fq.gz	18-08681.2.fq.gz	mixed stock
18-08682	Rapture	Epoufette mixed stock	PRJNA687593	SRR13332975	18-08682.1.fq.gz	18-08682.2.fq.gz	mixed stock
18-08683	Rapture	Epoufette mixed stock	PRJNA687593	SRR13332974	18-08683.1.fq.gz	18-08683.2.fq.gz	mixed stock
18-08684	Rapture	Epoufette mixed stock	PRJNA687593	SRR13332973	18-08684.1.fq.gz	18-08684.2.fq.gz	mixed stock
18-08685	Rapture	Epoufette mixed stock	PRJNA687593	SRR13332972	18-08685.1.fq.gz	18-08685.2.fq.gz	mixed stock
18-08686	Rapture	Epoufette mixed stock	PRJNA687593	SRR13332971	18-08686.1.fq.gz	18-08686.2.fq.gz	mixed stock
18-08687	Rapture	Epoufette mixed stock	PRJNA687593	SRR13332970	18-08687.1.fq.gz	18-08687.2.fq.gz	mixed stock
18-08688	Rapture	Epoufette mixed stock	PRJNA687593	SRR13332969	18-08688.1.fq.gz	18-08688.2.fq.gz	mixed stock
18-08689	Rapture	Epoufette mixed stock	PRJNA687593	SRR13332967	18-08689.1.fq.gz	18-08689.2.fq.gz	mixed stock
18-08690	Rapture	Epoufette mixed stock	PRJNA687593	SRR13332966	18-08690.1.fq.gz	18-08690.2.fq.gz	mixed stock
18-08691	Rapture	Epoufette mixed stock	PRJNA687593	SRR13332965	18-08691.1.fq.gz	18-08691.2.fq.gz	mixed stock
18-08692	Rapture	Epoufette mixed stock	PRJNA687593	SRR13332964	18-08692.1.fq.gz	18-08692.2.fq.gz	mixed stock
18-08693	Rapture	Epoufette mixed stock	PRJNA687593	SRR13332963	18-08693.1.fq.gz	18-08693.2.fq.gz	mixed stock
18-08694	Rapture	Epoufette mixed stock	PRJNA687593	SRR13332962	18-08694.1.fq.gz	18-08694.2.fq.gz	mixed stock
18-08695	Rapture	Epoufette mixed stock	PRJNA687593	SRR13332961	18-08695.1.fq.gz	18-08695.2.fq.gz	mixed stock
18-08696	Rapture	Epoufette mixed stock	PRJNA687593	SRR13332960	18-08696.1.fq.gz	18-08696.2.fq.gz	mixed stock
18-08697	Rapture	Epoufette mixed stock	PRJNA687593	SRR13332959	18-08697.1.fq.gz	18-08697.2.fq.gz	mixed stock
18-08698	Rapture	Epoufette mixed stock	PRJNA687593	SRR13332958	18-08698.1.fq.gz	18-08698.2.fq.gz	mixed stock
18-08701	Rapture	Naubinway	PRJNA687593	SRR13333093	18-08701.1.fq.gz	18-08701.2.fq.gz	baseline
18-08702	Rapture	Naubinway	PRJNA687593	SRR13333092	18-08702.1.fq.gz	18-08702.2.fq.gz	baseline
18-08703	Rapture	Naubinway	PRJNA687593	SRR13333091	18-08703.1.fq.gz	18-08703.2.fq.gz	baseline
18-08704	Rapture	Naubinway	PRJNA687593	SRR13333090	18-08704.1.fq.gz	18-08704.2.fq.gz	baseline
18-08705	Rapture	Naubinway	PRJNA687593	SRR13333089	18-08705.1.fq.gz	18-08705.2.fq.gz	baseline
18-08706	Rapture	Naubinway	PRJNA687593	SRR13333088	18-08706.1.fq.gz	18-08706.2.fq.gz	baseline
18-08707	Rapture	Naubinway	PRJNA687593	SRR13333087	18-08707.1.fq.gz	18-08707.2.fq.gz	baseline
18-08708	Rapture	Naubinway	PRJNA687593	SRR13333086	18-08708.1.fq.gz	18-08708.2.fq.gz	baseline
18-08709	Rapture	Naubinway	PRJNA687593	SRR13333085	18-08709.1.fq.gz	18-08709.2.fq.gz	baseline
18-08710	Rapture	Naubinway	PRJNA687593	SRR13333084	18-08710.1.fq.gz	18-08710.2.fq.gz	baseline
18-08711	Rapture	Naubinway	PRJNA687593	SRR13333082	18-08711.1.fq.gz	18-08711.2.fq.gz	baseline
18-08712	Rapture	Naubinway	PRJNA687593	SRR13333081	18-08712.1.fq.gz	18-08712.2.fq.gz	baseline
18-08713	Rapture	Naubinway	PRJNA687593	SRR13333080	18-08713.1.fq.gz	18-08713.2.fq.gz	baseline
18-08714	Rapture	Naubinway	PRJNA687593	SRR13333079	18-08714.1.fq.gz	18-08714.2.fq.gz	baseline
18-08715	Rapture	Naubinway	PRJNA687593	SRR13333078	18-08715.1.fq.gz	18-08715.2.fq.gz	baseline
18-08716	Rapture	Naubinway	PRJNA687593	SRR13333077	18-08716.1.fq.gz	18-08716.2.fq.gz	baseline
18-08717	Rapture	Naubinway	PRJNA687593	SRR13333076	18-08717.1.fq.gz	18-08717.2.fq.gz	baseline
18-08718	Rapture	Naubinway	PRJNA687593	SRR13333075	18-08718.1.fq.gz	18-08718.2.fq.gz	baseline
18-08719	Rapture	Naubinway	PRJNA687593	SRR13333074	18-08719.1.fq.gz	18-08719.2.fq.gz	baseline
18-08720	Rapture	Naubinway	PRJNA687593	SRR13333073	18-08720.1.fq.gz	18-08720.2.fq.gz	baseline
18-08721	Rapture	Naubinway	PRJNA687593	SRR13333071	18-08721.1.fq.gz	18-08721.2.fq.gz	baseline
18-08722	Rapture	Naubinway	PRJNA687593	SRR13333070	18-08722.1.fq.gz	18-08722.2.fq.gz	baseline
18-08723	Rapture	Naubinway	PRJNA687593	SRR13333069	18-08723.1.fq.gz	18-08723.2.fq.gz	baseline
18-08724	Rapture	Naubinway	PRJNA687593	SRR13333068	18-08724.1.fq.gz	18-08724.2.fq.gz	baseline
18-08725	Rapture	Naubinway	PRJNA687593	SRR13333067	18-08725.1.fq.gz	18-08725.2.fq.gz	baseline
18-08726	Rapture	Naubinway	PRJNA687593	SRR13333066	18-08726.1.fq.gz	18-08726.2.fq.gz	baseline
18-08727	Rapture	Naubinway	PRJNA687593	SRR13333065	18-08727.1.fq.gz	18-08727.2.fq.gz	baseline
18-08728	Rapture	Naubinway	PRJNA687593	SRR13333064	18-08728.1.fq.gz	18-08728.2.fq.gz	baseline
18-08729	Rapture	Naubinway	PRJNA687593	SRR13333063	18-08729.1.fq.gz	18-08729.2.fq.gz	baseline
18-08730	Rapture	Naubinway	PRJNA687593	SRR13333062	18-08730.1.fq.gz	18-08730.2.fq.gz	baseline
18-08731	Rapture	Naubinway	PRJNA687593	SRR13332957	18-08731.1.fq.gz	18-08731.2.fq.gz	baseline
18-08732	Rapture	Naubinway	PRJNA687593	SRR13332956	18-08732.1.fq.gz	18-08732.2.fq.gz	baseline
18-08733	Rapture	Naubinway	PRJNA687593	SRR13332955	18-08733.1.fq.gz	18-08733.2.fq.gz	baseline
18-08734	Rapture	Naubinway	PRJNA687593	SRR13332954	18-08734.1.fq.gz	18-08734.2.fq.gz	baseline
18-08735	Rapture	Naubinway	PRJNA687593	SRR13332953	18-08735.1.fq.gz	18-08735.2.fq.gz	baseline
18-08736	Rapture	Naubinway	PRJNA687593	SRR13332952	18-08736.1.fq.gz	18-08736.2.fq.gz	baseline
18-08737	Rapture	Naubinway	PRJNA687593	SRR13332951	18-08737.1.fq.gz	18-08737.2.fq.gz	baseline
18-08738	Rapture	Naubinway	PRJNA687593	SRR13332950	18-08738.1.fq.gz	18-08738.2.fq.gz	baseline
18-08739	Rapture	Naubinway	PRJNA687593	SRR13332949	18-08739.1.fq.gz	18-08739.2.fq.gz	baseline
18-08740	Rapture	Naubinway	PRJNA687593	SRR13332948	18-08740.1.fq.gz	18-08740.2.fq.gz	baseline
18-08801	Rapture	Manistique	PRJNA687593	SRR13332946	18-08801.1.fq.gz	18-08801.2.fq.gz	baseline
18-08802	Rapture	Manistique	PRJNA687593	SRR13332945	18-08802.1.fq.gz	18-08802.2.fq.gz	baseline
18-08803	Rapture	Manistique	PRJNA687593	SRR13332944	18-08803.1.fq.gz	18-08803.2.fq.gz	baseline
18-08804	Rapture	Manistique	PRJNA687593	SRR13332943	18-08804.1.fq.gz	18-08804.2.fq.gz	baseline
18-08805	Rapture	Manistique	PRJNA687593	SRR13332942	18-08805.1.fq.gz	18-08805.2.fq.gz	baseline
18-08806	Rapture	Manistique	PRJNA687593	SRR13332941	18-08806.1.fq.gz	18-08806.2.fq.gz	baseline
18-08807	Rapture	Manistique	PRJNA687593	SRR13332940	18-08807.1.fq.gz	18-08807.2.fq.gz	baseline
18-08808	Rapture	Manistique	PRJNA687593	SRR13332939	18-08808.1.fq.gz	18-08808.2.fq.gz	baseline
18-08809	Rapture	Manistique	PRJNA687593	SRR13332938	18-08809.1.fq.gz	18-08809.2.fq.gz	baseline
18-08810	Rapture	Manistique	PRJNA687593	SRR13332937	18-08810.1.fq.gz	18-08810.2.fq.gz	baseline
18-08811	Rapture	Manistique	PRJNA687593	SRR13332935	18-08811.1.fq.gz	18-08811.2.fq.gz	baseline
18-08812	Rapture	Manistique	PRJNA687593	SRR13332934	18-08812.1.fq.gz	18-08812.2.fq.gz	baseline
18-08813	Rapture	Manistique	PRJNA687593	SRR13332933	18-08813.1.fq.gz	18-08813.2.fq.gz	baseline
18-08814	Rapture	Manistique	PRJNA687593	SRR13332932	18-08814.1.fq.gz	18-08814.2.fq.gz	baseline
18-08815	Rapture	Manistique	PRJNA687593	SRR13332931	18-08815.1.fq.gz	18-08815.2.fq.gz	baseline
18-08816	Rapture	Manistique	PRJNA687593	SRR13332930	18-08816.1.fq.gz	18-08816.2.fq.gz	baseline
18-08817	Rapture	Manistique	PRJNA687593	SRR13332929	18-08817.1.fq.gz	18-08817.2.fq.gz	baseline
18-08818	Rapture	Manistique	PRJNA687593	SRR13332928	18-08818.1.fq.gz	18-08818.2.fq.gz	baseline
18-08819	Rapture	Manistique	PRJNA687593	SRR13332927	18-08819.1.fq.gz	18-08819.2.fq.gz	baseline
18-08820	Rapture	Manistique	PRJNA687593	SRR13332926	18-08820.1.fq.gz	18-08820.2.fq.gz	baseline
18-08821	Rapture	Manistique	PRJNA687593	SRR13333411	18-08821.1.fq.gz	18-08821.2.fq.gz	baseline
18-08822	Rapture	Manistique	PRJNA687593	SRR13333410	18-08822.1.fq.gz	18-08822.2.fq.gz	baseline
18-08823	Rapture	Manistique	PRJNA687593	SRR13333409	18-08823.1.fq.gz	18-08823.2.fq.gz	baseline
18-08824	Rapture	Manistique	PRJNA687593	SRR13333408	18-08824.1.fq.gz	18-08824.2.fq.gz	baseline
18-08825	Rapture	Manistique	PRJNA687593	SRR13333407	18-08825.1.fq.gz	18-08825.2.fq.gz	baseline
18-08826	Rapture	Manistique	PRJNA687593	SRR13333406	18-08826.1.fq.gz	18-08826.2.fq.gz	baseline
18-08827	Rapture	Manistique	PRJNA687593	SRR13333405	18-08827.1.fq.gz	18-08827.2.fq.gz	baseline
18-08828	Rapture	Manistique	PRJNA687593	SRR13333404	18-08828.1.fq.gz	18-08828.2.fq.gz	baseline
18-08829	Rapture	Manistique	PRJNA687593	SRR13333403	18-08829.1.fq.gz	18-08829.2.fq.gz	baseline
18-08830	Rapture	Manistique	PRJNA687593	SRR13333402	18-08830.1.fq.gz	18-08830.2.fq.gz	baseline
18-08831	Rapture	Manistique	PRJNA687593	SRR13333400	18-08831.1.fq.gz	18-08831.2.fq.gz	baseline
18-08832	Rapture	Manistique	PRJNA687593	SRR13333399	18-08832.1.fq.gz	18-08832.2.fq.gz	baseline
18-08833	Rapture	Manistique	PRJNA687593	SRR13333398	18-08833.1.fq.gz	18-08833.2.fq.gz	baseline
18-08834	Rapture	Manistique	PRJNA687593	SRR13333397	18-08834.1.fq.gz	18-08834.2.fq.gz	baseline
18-08835	Rapture	Manistique	PRJNA687593	SRR13333396	18-08835.1.fq.gz	18-08835.2.fq.gz	baseline
18-08836	Rapture	Manistique	PRJNA687593	SRR13333395	18-08836.1.fq.gz	18-08836.2.fq.gz	baseline
18-08837	Rapture	Manistique	PRJNA687593	SRR13333394	18-08837.1.fq.gz	18-08837.2.fq.gz	baseline
18-08838	Rapture	Manistique	PRJNA687593	SRR13333393	18-08838.1.fq.gz	18-08838.2.fq.gz	baseline
18-08839	Rapture	Manistique	PRJNA687593	SRR13333392	18-08839.1.fq.gz	18-08839.2.fq.gz	baseline
18-08840	Rapture	Manistique	PRJNA687593	SRR13333391	18-08840.1.fq.gz	18-08840.2.fq.gz	baseline
18-08841	Rapture	Manistique	PRJNA687593	SRR13333389	18-08841.1.fq.gz	18-08841.2.fq.gz	baseline
18-08842	Rapture	Manistique	PRJNA687593	SRR13333388	18-08842.1.fq.gz	18-08842.2.fq.gz	baseline
18-08843	Rapture	Manistique	PRJNA687593	SRR13333387	18-08843.1.fq.gz	18-08843.2.fq.gz	baseline
18-08844	Rapture	Manistique	PRJNA687593	SRR13333386	18-08844.1.fq.gz	18-08844.2.fq.gz	baseline
18-08845	Rapture	Manistique	PRJNA687593	SRR13333385	18-08845.1.fq.gz	18-08845.2.fq.gz	baseline
18-08846	Rapture	Manistique	PRJNA687593	SRR13333384	18-08846.1.fq.gz	18-08846.2.fq.gz	baseline
18-08847	Rapture	Manistique	PRJNA687593	SRR13333383	18-08847.1.fq.gz	18-08847.2.fq.gz	baseline
18-08848	Rapture	Manistique	PRJNA687593	SRR13333382	18-08848.1.fq.gz	18-08848.2.fq.gz	baseline
18-08901	Rapture	Elk Rapids	PRJNA687593	SRR13333381	18-08901.1.fq.gz	18-08901.2.fq.gz	baseline
18-08902	Rapture	Elk Rapids	PRJNA687593	SRR13333316	18-08902.1.fq.gz	18-08902.2.fq.gz	baseline
18-08903	Rapture	Elk Rapids	PRJNA687593	SRR13333314	18-08903.1.fq.gz	18-08903.2.fq.gz	baseline
18-08904	Rapture	Elk Rapids	PRJNA687593	SRR13333313	18-08904.1.fq.gz	18-08904.2.fq.gz	baseline
18-08905	Rapture	Elk Rapids	PRJNA687593	SRR13333312	18-08905.1.fq.gz	18-08905.2.fq.gz	baseline
18-08906	Rapture	Elk Rapids	PRJNA687593	SRR13333311	18-08906.1.fq.gz	18-08906.2.fq.gz	baseline
18-08907	Rapture	Elk Rapids	PRJNA687593	SRR13333310	18-08907.1.fq.gz	18-08907.2.fq.gz	baseline
18-08908	Rapture	Elk Rapids	PRJNA687593	SRR13333309	18-08908.1.fq.gz	18-08908.2.fq.gz	baseline
18-08909	Rapture	Elk Rapids	PRJNA687593	SRR13333308	18-08909.1.fq.gz	18-08909.2.fq.gz	baseline
18-08910	Rapture	Elk Rapids	PRJNA687593	SRR13333307	18-08910.1.fq.gz	18-08910.2.fq.gz	baseline
18-08911	Rapture	Elk Rapids	PRJNA687593	SRR13333306	18-08911.1.fq.gz	18-08911.2.fq.gz	baseline
18-08912	Rapture	Elk Rapids	PRJNA687593	SRR13333305	18-08912.1.fq.gz	18-08912.2.fq.gz	baseline
18-08913	Rapture	Elk Rapids	PRJNA687593	SRR13333302	18-08913.1.fq.gz	18-08913.2.fq.gz	baseline
18-08914	Rapture	Elk Rapids	PRJNA687593	SRR13333301	18-08914.1.fq.gz	18-08914.2.fq.gz	baseline
18-08917	Rapture	Elk Rapids	PRJNA687593	SRR13333300	18-08917.1.fq.gz	18-08917.2.fq.gz	baseline
18-08918	Rapture	Elk Rapids	PRJNA687593	SRR13333299	18-08918.1.fq.gz	18-08918.2.fq.gz	baseline
18-08919	Rapture	Elk Rapids	PRJNA687593	SRR13333298	18-08919.1.fq.gz	18-08919.2.fq.gz	baseline
18-08920	Rapture	Elk Rapids	PRJNA687593	SRR13333297	18-08920.1.fq.gz	18-08920.2.fq.gz	baseline
18-08921	Rapture	Elk Rapids	PRJNA687593	SRR13333296	18-08921.1.fq.gz	18-08921.2.fq.gz	baseline
18-08922	Rapture	Elk Rapids	PRJNA687593	SRR13333295	18-08922.1.fq.gz	18-08922.2.fq.gz	baseline
18-08923	Rapture	Elk Rapids	PRJNA687593	SRR13333294	18-08923.1.fq.gz	18-08923.2.fq.gz	baseline
18-08924	Rapture	Elk Rapids	PRJNA687593	SRR13333293	18-08924.1.fq.gz	18-08924.2.fq.gz	baseline
18-08925	Rapture	Elk Rapids	PRJNA687593	SRR13333291	18-08925.1.fq.gz	18-08925.2.fq.gz	baseline
18-08926	Rapture	Elk Rapids	PRJNA687593	SRR13333290	18-08926.1.fq.gz	18-08926.2.fq.gz	baseline
18-08927	Rapture	Elk Rapids	PRJNA687593	SRR13333289	18-08927.1.fq.gz	18-08927.2.fq.gz	baseline
18-08928	Rapture	Elk Rapids	PRJNA687593	SRR13333288	18-08928.1.fq.gz	18-08928.2.fq.gz	baseline
18-08929	Rapture	Elk Rapids	PRJNA687593	SRR13333287	18-08929.1.fq.gz	18-08929.2.fq.gz	baseline
18-08930	Rapture	Elk Rapids	PRJNA687593	SRR13333286	18-08930.1.fq.gz	18-08930.2.fq.gz	baseline
18-08931	Rapture	Elk Rapids	PRJNA687593	SRR13333285	18-08931.1.fq.gz	18-08931.2.fq.gz	baseline
18-08932	Rapture	Elk Rapids	PRJNA687593	SRR13333160	18-08932.1.fq.gz	18-08932.2.fq.gz	baseline
18-08933	Rapture	Elk Rapids	PRJNA687593	SRR13333159	18-08933.1.fq.gz	18-08933.2.fq.gz	baseline
18-08934	Rapture	Elk Rapids	PRJNA687593	SRR13333158	18-08934.1.fq.gz	18-08934.2.fq.gz	baseline
18-08935	Rapture	Elk Rapids	PRJNA687593	SRR13333156	18-08935.1.fq.gz	18-08935.2.fq.gz	baseline
18-08936	Rapture	Elk Rapids	PRJNA687593	SRR13333155	18-08936.1.fq.gz	18-08936.2.fq.gz	baseline
18-09301	Rapture	Muskegon	PRJNA687593	SRR13333154	18-09301.1.fq.gz	18-09301.2.fq.gz	baseline
18-09302	Rapture	Muskegon	PRJNA687593	SRR13333153	18-09302.1.fq.gz	18-09302.2.fq.gz	baseline
18-09303	Rapture	Muskegon	PRJNA687593	SRR13333152	18-09303.1.fq.gz	18-09303.2.fq.gz	baseline
18-09304	Rapture	Muskegon	PRJNA687593	SRR13333151	18-09304.1.fq.gz	18-09304.2.fq.gz	baseline
18-09305	Rapture	Muskegon	PRJNA687593	SRR13333150	18-09305.1.fq.gz	18-09305.2.fq.gz	baseline
18-09306	Rapture	Muskegon	PRJNA687593	SRR13333149	18-09306.1.fq.gz	18-09306.2.fq.gz	baseline
18-09307	Rapture	Muskegon	PRJNA687593	SRR13333148	18-09307.1.fq.gz	18-09307.2.fq.gz	baseline
18-09308	Rapture	Muskegon	PRJNA687593	SRR13333147	18-09308.1.fq.gz	18-09308.2.fq.gz	baseline
18-09309	Rapture	Muskegon	PRJNA687593	SRR13333145	18-09309.1.fq.gz	18-09309.2.fq.gz	baseline
18-09310	Rapture	Muskegon	PRJNA687593	SRR13333144	18-09310.1.fq.gz	18-09310.2.fq.gz	baseline
18-09311	Rapture	Muskegon	PRJNA687593	SRR13333143	18-09311.1.fq.gz	18-09311.2.fq.gz	baseline
18-09312	Rapture	Muskegon	PRJNA687593	SRR13333142	18-09312.1.fq.gz	18-09312.2.fq.gz	baseline
18-09313	Rapture	Muskegon	PRJNA687593	SRR13333141	18-09313.1.fq.gz	18-09313.2.fq.gz	baseline
18-09314	Rapture	Muskegon	PRJNA687593	SRR13333140	18-09314.1.fq.gz	18-09314.2.fq.gz	baseline
18-09315	Rapture	Muskegon	PRJNA687593	SRR13333139	18-09315.1.fq.gz	18-09315.2.fq.gz	baseline
18-09316	Rapture	Muskegon	PRJNA687593	SRR13333138	18-09316.1.fq.gz	18-09316.2.fq.gz	baseline
18-09317	Rapture	Muskegon	PRJNA687593	SRR13333137	18-09317.1.fq.gz	18-09317.2.fq.gz	baseline
18-09318	Rapture	Muskegon	PRJNA687593	SRR13333136	18-09318.1.fq.gz	18-09318.2.fq.gz	baseline
18-09319	Rapture	Muskegon	PRJNA687593	SRR13333134	18-09319.1.fq.gz	18-09319.2.fq.gz	baseline
18-09320	Rapture	Muskegon	PRJNA687593	SRR13333133	18-09320.1.fq.gz	18-09320.2.fq.gz	baseline
18-09321	Rapture	Muskegon	PRJNA687593	SRR13333132	18-09321.1.fq.gz	18-09321.2.fq.gz	baseline
18-09322	Rapture	Muskegon	PRJNA687593	SRR13333131	18-09322.1.fq.gz	18-09322.2.fq.gz	baseline
18-09323	Rapture	Muskegon	PRJNA687593	SRR13333130	18-09323.1.fq.gz	18-09323.2.fq.gz	baseline
18-09324	Rapture	Muskegon	PRJNA687593	SRR13333129	18-09324.1.fq.gz	18-09324.2.fq.gz	baseline
18-09325	Rapture	Muskegon	PRJNA687593	SRR13333128	18-09325.1.fq.gz	18-09325.2.fq.gz	baseline
18-09326	Rapture	Muskegon	PRJNA687593	SRR13333127	18-09326.1.fq.gz	18-09326.2.fq.gz	baseline
18-09327	Rapture	Muskegon	PRJNA687593	SRR13333126	18-09327.1.fq.gz	18-09327.2.fq.gz	baseline
18-09328	Rapture	Muskegon	PRJNA687593	SRR13333125	18-09328.1.fq.gz	18-09328.2.fq.gz	baseline
18-09329	Rapture	Muskegon	PRJNA687593	SRR13333123	18-09329.1.fq.gz	18-09329.2.fq.gz	baseline
18-09330	Rapture	Muskegon	PRJNA687593	SRR13333122	18-09330.1.fq.gz	18-09330.2.fq.gz	baseline
18-09331	Rapture	Muskegon	PRJNA687593	SRR13333121	18-09331.1.fq.gz	18-09331.2.fq.gz	baseline
18-09332	Rapture	Muskegon	PRJNA687593	SRR13333120	18-09332.1.fq.gz	18-09332.2.fq.gz	baseline
18-09333	Rapture	Muskegon	PRJNA687593	SRR13333119	18-09333.1.fq.gz	18-09333.2.fq.gz	baseline
18-09334	Rapture	Muskegon	PRJNA687593	SRR13333118	18-09334.1.fq.gz	18-09334.2.fq.gz	baseline
18-09335	Rapture	Muskegon	PRJNA687593	SRR13333117	18-09335.1.fq.gz	18-09335.2.fq.gz	baseline
18-09336	Rapture	Muskegon	PRJNA687593	SRR13333116	18-09336.1.fq.gz	18-09336.2.fq.gz	baseline
18-09337	Rapture	Muskegon	PRJNA687593	SRR13333115	18-09337.1.fq.gz	18-09337.2.fq.gz	baseline
18-09338	Rapture	Muskegon	PRJNA687593	SRR13333114	18-09338.1.fq.gz	18-09338.2.fq.gz	baseline
18-09339	Rapture	Muskegon	PRJNA687593	SRR13333112	18-09339.1.fq.gz	18-09339.2.fq.gz	baseline
18-09340	Rapture	Muskegon	PRJNA687593	SRR13333111	18-09340.1.fq.gz	18-09340.2.fq.gz	baseline
18-09341	Rapture	Muskegon	PRJNA687593	SRR13333110	18-09341.1.fq.gz	18-09341.2.fq.gz	baseline
18-09342	Rapture	Muskegon	PRJNA687593	SRR13333109	18-09342.1.fq.gz	18-09342.2.fq.gz	baseline
18-09343	Rapture	Muskegon	PRJNA687593	SRR13333108	18-09343.1.fq.gz	18-09343.2.fq.gz	baseline
18-09344	Rapture	Muskegon	PRJNA687593	SRR13333107	18-09344.1.fq.gz	18-09344.2.fq.gz	baseline
18-09345	Rapture	Muskegon	PRJNA687593	SRR13333106	18-09345.1.fq.gz	18-09345.2.fq.gz	baseline
18-09346	Rapture	Muskegon	PRJNA687593	SRR13333105	18-09346.1.fq.gz	18-09346.2.fq.gz	baseline
18-09347	Rapture	Muskegon	PRJNA687593	SRR13333104	18-09347.1.fq.gz	18-09347.2.fq.gz	baseline
18-09348	Rapture	Muskegon	PRJNA687593	SRR13333103	18-09348.1.fq.gz	18-09348.2.fq.gz	baseline
18-09349	Rapture	Muskegon	PRJNA687593	SRR13333101	18-09349.1.fq.gz	18-09349.2.fq.gz	baseline
18-09350	Rapture	Muskegon	PRJNA687593	SRR13333100	18-09350.1.fq.gz	18-09350.2.fq.gz	baseline
18-09351	Rapture	Good Harbor Bay	PRJNA687593	SRR13333099	18-09351.1.fq.gz	18-09351.2.fq.gz	baseline
18-09352	Rapture	Good Harbor Bay	PRJNA687593	SRR13333098	18-09352.1.fq.gz	18-09352.2.fq.gz	baseline
18-09353	Rapture	Good Harbor Bay	PRJNA687593	SRR13333097	18-09353.1.fq.gz	18-09353.2.fq.gz	baseline
18-09354	Rapture	Good Harbor Bay	PRJNA687593	SRR13333032	18-09354.1.fq.gz	18-09354.2.fq.gz	baseline
18-09355	Rapture	Good Harbor Bay	PRJNA687593	SRR13333031	18-09355.1.fq.gz	18-09355.2.fq.gz	baseline
18-09356	Rapture	Good Harbor Bay	PRJNA687593	SRR13333030	18-09356.1.fq.gz	18-09356.2.fq.gz	baseline
18-09357	Rapture	Good Harbor Bay	PRJNA687593	SRR13333029	18-09357.1.fq.gz	18-09357.2.fq.gz	baseline
18-09358	Rapture	Good Harbor Bay	PRJNA687593	SRR13333028	18-09358.1.fq.gz	18-09358.2.fq.gz	baseline
18-09359	Rapture	Good Harbor Bay	PRJNA687593	SRR13333026	18-09359.1.fq.gz	18-09359.2.fq.gz	baseline
18-09360	Rapture	Good Harbor Bay	PRJNA687593	SRR13333025	18-09360.1.fq.gz	18-09360.2.fq.gz	baseline
18-09361	Rapture	Good Harbor Bay	PRJNA687593	SRR13333024	18-09361.1.fq.gz	18-09361.2.fq.gz	baseline
18-09362	Rapture	Good Harbor Bay	PRJNA687593	SRR13333023	18-09362.1.fq.gz	18-09362.2.fq.gz	baseline
18-09363	Rapture	Good Harbor Bay	PRJNA687593	SRR13333022	18-09363.1.fq.gz	18-09363.2.fq.gz	baseline
18-09364	Rapture	Good Harbor Bay	PRJNA687593	SRR13333021	18-09364.1.fq.gz	18-09364.2.fq.gz	baseline
18-09365	Rapture	Good Harbor Bay	PRJNA687593	SRR13333020	18-09365.1.fq.gz	18-09365.2.fq.gz	baseline
18-09366	Rapture	Good Harbor Bay	PRJNA687593	SRR13333019	18-09366.1.fq.gz	18-09366.2.fq.gz	baseline
18-09367	Rapture	Good Harbor Bay	PRJNA687593	SRR13333018	18-09367.1.fq.gz	18-09367.2.fq.gz	baseline
18-09368	Rapture	Good Harbor Bay	PRJNA687593	SRR13333017	18-09368.1.fq.gz	18-09368.2.fq.gz	baseline
18-09369	Rapture	Good Harbor Bay	PRJNA687593	SRR13333015	18-09369.1.fq.gz	18-09369.2.fq.gz	baseline
18-09370	Rapture	Good Harbor Bay	PRJNA687593	SRR13333014	18-09370.1.fq.gz	18-09370.2.fq.gz	baseline
18-09371	Rapture	Good Harbor Bay	PRJNA687593	SRR13333013	18-09371.1.fq.gz	18-09371.2.fq.gz	baseline
18-09372	Rapture	Good Harbor Bay	PRJNA687593	SRR13333012	18-09372.1.fq.gz	18-09372.2.fq.gz	baseline
18-09373	Rapture	Good Harbor Bay	PRJNA687593	SRR13333011	18-09373.1.fq.gz	18-09373.2.fq.gz	baseline
19-20501	Rapture	Little Traverse Bay	PRJNA687593	SRR13333010	19-20501.1.fq.gz	19-20501.2.fq.gz	baseline
19-20502	Rapture	Little Traverse Bay	PRJNA687593	SRR13333009	19-20502.1.fq.gz	19-20502.2.fq.gz	baseline
19-20503	Rapture	Little Traverse Bay	PRJNA687593	SRR13333008	19-20503.1.fq.gz	19-20503.2.fq.gz	baseline
19-20504	Rapture	Little Traverse Bay	PRJNA687593	SRR13333007	19-20504.1.fq.gz	19-20504.2.fq.gz	baseline
19-20505	Rapture	Little Traverse Bay	PRJNA687593	SRR13333006	19-20505.1.fq.gz	19-20505.2.fq.gz	baseline
19-20506	Rapture	Little Traverse Bay	PRJNA687593	SRR13333003	19-20506.1.fq.gz	19-20506.2.fq.gz	baseline
19-20507	Rapture	Little Traverse Bay	PRJNA687593	SRR13333002	19-20507.1.fq.gz	19-20507.2.fq.gz	baseline
19-20508	Rapture	Little Traverse Bay	PRJNA687593	SRR13333001	19-20508.1.fq.gz	19-20508.2.fq.gz	baseline
19-20509	Rapture	Little Traverse Bay	PRJNA687593	SRR13332925	19-20509.1.fq.gz	19-20509.2.fq.gz	baseline
19-20510	Rapture	Little Traverse Bay	PRJNA687593	SRR13332924	19-20510.1.fq.gz	19-20510.2.fq.gz	baseline
19-20511	Rapture	Little Traverse Bay	PRJNA687593	SRR13332923	19-20511.1.fq.gz	19-20511.2.fq.gz	baseline
19-20512	Rapture	Little Traverse Bay	PRJNA687593	SRR13332922	19-20512.1.fq.gz	19-20512.2.fq.gz	baseline
19-20513	Rapture	Little Traverse Bay	PRJNA687593	SRR13332921	19-20513.1.fq.gz	19-20513.2.fq.gz	baseline
19-20514	Rapture	Little Traverse Bay	PRJNA687593	SRR13332920	19-20514.1.fq.gz	19-20514.2.fq.gz	baseline
19-20601	Rapture	Cross Village	PRJNA687593	SRR13332919	19-20601.1.fq.gz	19-20601.2.fq.gz	baseline
19-20602	Rapture	Cross Village	PRJNA687593	SRR13332917	19-20602.1.fq.gz	19-20602.2.fq.gz	baseline
19-20603	Rapture	Cross Village	PRJNA687593	SRR13332916	19-20603.1.fq.gz	19-20603.2.fq.gz	baseline
19-20604	Rapture	Cross Village	PRJNA687593	SRR13332915	19-20604.1.fq.gz	19-20604.2.fq.gz	baseline
19-20605	Rapture	Cross Village	PRJNA687593	SRR13332914	19-20605.1.fq.gz	19-20605.2.fq.gz	baseline
19-20606	Rapture	Cross Village	PRJNA687593	SRR13332913	19-20606.1.fq.gz	19-20606.2.fq.gz	baseline
19-20607	Rapture	Cross Village	PRJNA687593	SRR13332912	19-20607.1.fq.gz	19-20607.2.fq.gz	baseline
19-20608	Rapture	Cross Village	PRJNA687593	SRR13332911	19-20608.1.fq.gz	19-20608.2.fq.gz	baseline
19-20609	Rapture	Cross Village	PRJNA687593	SRR13332910	19-20609.1.fq.gz	19-20609.2.fq.gz	baseline
19-20610	Rapture	Cross Village	PRJNA687593	SRR13332909	19-20610.1.fq.gz	19-20610.2.fq.gz	baseline
19-20611	Rapture	Cross Village	PRJNA687593	SRR13332908	19-20611.1.fq.gz	19-20611.2.fq.gz	baseline
19-20612	Rapture	Cross Village	PRJNA687593	SRR13332906	19-20612.1.fq.gz	19-20612.2.fq.gz	baseline
19-20613	Rapture	Cross Village	PRJNA687593	SRR13332905	19-20613.1.fq.gz	19-20613.2.fq.gz	baseline
19-20614	Rapture	Cross Village	PRJNA687593	SRR13332904	19-20614.1.fq.gz	19-20614.2.fq.gz	baseline
19-20615	Rapture	Cross Village	PRJNA687593	SRR13332903	19-20615.1.fq.gz	19-20615.2.fq.gz	baseline
19-20616	Rapture	Cross Village	PRJNA687593	SRR13332902	19-20616.1.fq.gz	19-20616.2.fq.gz	baseline
19-20617	Rapture	Cross Village	PRJNA687593	SRR13332901	19-20617.1.fq.gz	19-20617.2.fq.gz	baseline
19-20618	Rapture	Cross Village	PRJNA687593	SRR13332900	19-20618.1.fq.gz	19-20618.2.fq.gz	baseline
19-20619	Rapture	Cross Village	PRJNA687593	SRR13332899	19-20619.1.fq.gz	19-20619.2.fq.gz	baseline
19-20620	Rapture	Cross Village	PRJNA687593	SRR13332898	19-20620.1.fq.gz	19-20620.2.fq.gz	baseline
19-20621	Rapture	Cross Village	PRJNA687593	SRR13332897	19-20621.1.fq.gz	19-20621.2.fq.gz	baseline
19-20622	Rapture	Cross Village	PRJNA687593	SRR13332895	19-20622.1.fq.gz	19-20622.2.fq.gz	baseline
19-20623	Rapture	Cross Village	PRJNA687593	SRR13332894	19-20623.1.fq.gz	19-20623.2.fq.gz	baseline
19-20624	Rapture	Cross Village	PRJNA687593	SRR13333380	19-20624.1.fq.gz	19-20624.2.fq.gz	baseline
19-20625	Rapture	Cross Village	PRJNA687593	SRR13333379	19-20625.1.fq.gz	19-20625.2.fq.gz	baseline
19-20626	Rapture	Cross Village	PRJNA687593	SRR13333378	19-20626.1.fq.gz	19-20626.2.fq.gz	baseline
19-20627	Rapture	Cross Village	PRJNA687593	SRR13333377	19-20627.1.fq.gz	19-20627.2.fq.gz	baseline
19-20628	Rapture	Cross Village	PRJNA687593	SRR13333376	19-20628.1.fq.gz	19-20628.2.fq.gz	baseline
19-20629	Rapture	Cross Village	PRJNA687593	SRR13333375	19-20629.1.fq.gz	19-20629.2.fq.gz	baseline
19-20630	Rapture	Cross Village	PRJNA687593	SRR13333374	19-20630.1.fq.gz	19-20630.2.fq.gz	baseline
19-20631	Rapture	Cross Village	PRJNA687593	SRR13333373	19-20631.1.fq.gz	19-20631.2.fq.gz	baseline
19-20632	Rapture	Cross Village	PRJNA687593	SRR13333371	19-20632.1.fq.gz	19-20632.2.fq.gz	baseline
19-20633	Rapture	Cross Village	PRJNA687593	SRR13333370	19-20633.1.fq.gz	19-20633.2.fq.gz	baseline
19-20634	Rapture	Cross Village	PRJNA687593	SRR13333369	19-20634.1.fq.gz	19-20634.2.fq.gz	baseline
19-20635	Rapture	Cross Village	PRJNA687593	SRR13333368	19-20635.1.fq.gz	19-20635.2.fq.gz	baseline
19-20636	Rapture	Cross Village	PRJNA687593	SRR13333367	19-20636.1.fq.gz	19-20636.2.fq.gz	baseline
19-20637	Rapture	Cross Village	PRJNA687593	SRR13333366	19-20637.1.fq.gz	19-20637.2.fq.gz	baseline
19-20638	Rapture	Cross Village	PRJNA687593	SRR13333365	19-20638.1.fq.gz	19-20638.2.fq.gz	baseline
19-20639	Rapture	Cross Village	PRJNA687593	SRR13333364	19-20639.1.fq.gz	19-20639.2.fq.gz	baseline
19-20640	Rapture	Cross Village	PRJNA687593	SRR13333363	19-20640.1.fq.gz	19-20640.2.fq.gz	baseline
19-20641	Rapture	Cross Village	PRJNA687593	SRR13333362	19-20641.1.fq.gz	19-20641.2.fq.gz	baseline
19-20642	Rapture	Cross Village	PRJNA687593	SRR13333360	19-20642.1.fq.gz	19-20642.2.fq.gz	baseline
19-20643	Rapture	Cross Village	PRJNA687593	SRR13333359	19-20643.1.fq.gz	19-20643.2.fq.gz	baseline
19-20644	Rapture	Cross Village	PRJNA687593	SRR13333358	19-20644.1.fq.gz	19-20644.2.fq.gz	baseline
19-20645	Rapture	Cross Village	PRJNA687593	SRR13333357	19-20645.1.fq.gz	19-20645.2.fq.gz	baseline
19-20646	Rapture	Cross Village	PRJNA687593	SRR13333356	19-20646.1.fq.gz	19-20646.2.fq.gz	baseline
19-20647	Rapture	Cross Village	PRJNA687593	SRR13333355	19-20647.1.fq.gz	19-20647.2.fq.gz	baseline
19-20648	Rapture	Cross Village	PRJNA687593	SRR13333354	19-20648.1.fq.gz	19-20648.2.fq.gz	baseline
19-20649	Rapture	Cross Village	PRJNA687593	SRR13333353	19-20649.1.fq.gz	19-20649.2.fq.gz	baseline
19-20650	Rapture	Cross Village	PRJNA687593	SRR13333352	19-20650.1.fq.gz	19-20650.2.fq.gz	baseline
19-28001	Rapture	Larson's Reef	PRJNA687593	SRR13333351	19-28001.1.fq.gz	19-28001.2.fq.gz	baseline
19-28002	Rapture	Larson's Reef	PRJNA687593	SRR13333349	19-28002.1.fq.gz	19-28002.2.fq.gz	baseline
19-28003	Rapture	Larson's Reef	PRJNA687593	SRR13333284	19-28003.1.fq.gz	19-28003.2.fq.gz	baseline
19-28004	Rapture	Larson's Reef	PRJNA687593	SRR13333283	19-28004.1.fq.gz	19-28004.2.fq.gz	baseline
19-28005	Rapture	Larson's Reef	PRJNA687593	SRR13333282	19-28005.1.fq.gz	19-28005.2.fq.gz	baseline
19-28006	Rapture	Larson's Reef	PRJNA687593	SRR13333281	19-28006.1.fq.gz	19-28006.2.fq.gz	baseline
19-28007	Rapture	Larson's Reef	PRJNA687593	SRR13333280	19-28007.1.fq.gz	19-28007.2.fq.gz	baseline
19-28008	Rapture	Larson's Reef	PRJNA687593	SRR13333279	19-28008.1.fq.gz	19-28008.2.fq.gz	baseline
19-28009	Rapture	Larson's Reef	PRJNA687593	SRR13333278	19-28009.1.fq.gz	19-28009.2.fq.gz	baseline
19-28010	Rapture	Larson's Reef	PRJNA687593	SRR13333277	19-28010.1.fq.gz	19-28010.2.fq.gz	baseline
19-28011	Rapture	Larson's Reef	PRJNA687593	SRR13333276	19-28011.1.fq.gz	19-28011.2.fq.gz	baseline
19-28012	Rapture	Larson's Reef	PRJNA687593	SRR13333274	19-28012.1.fq.gz	19-28012.2.fq.gz	baseline
19-28013	Rapture	Larson's Reef	PRJNA687593	SRR13333273	19-28013.1.fq.gz	19-28013.2.fq.gz	baseline
19-28014	Rapture	Larson's Reef	PRJNA687593	SRR13333272	19-28014.1.fq.gz	19-28014.2.fq.gz	baseline
19-28015	Rapture	Larson's Reef	PRJNA687593	SRR13333271	19-28015.1.fq.gz	19-28015.2.fq.gz	baseline
19-28016	Rapture	Larson's Reef	PRJNA687593	SRR13333270	19-28016.1.fq.gz	19-28016.2.fq.gz	baseline
19-28017	Rapture	Larson's Reef	PRJNA687593	SRR13333269	19-28017.1.fq.gz	19-28017.2.fq.gz	baseline
19-28018	Rapture	Larson's Reef	PRJNA687593	SRR13333268	19-28018.1.fq.gz	19-28018.2.fq.gz	baseline
19-28019	Rapture	Larson's Reef	PRJNA687593	SRR13333267	19-28019.1.fq.gz	19-28019.2.fq.gz	baseline
19-28020	Rapture	Larson's Reef	PRJNA687593	SRR13333266	19-28020.1.fq.gz	19-28020.2.fq.gz	baseline
19-28021	Rapture	Larson's Reef	PRJNA687593	SRR13333265	19-28021.1.fq.gz	19-28021.2.fq.gz	baseline
19-28022	Rapture	Larson's Reef	PRJNA687593	SRR13333263	19-28022.1.fq.gz	19-28022.2.fq.gz	baseline
19-28023	Rapture	Larson's Reef	PRJNA687593	SRR13333262	19-28023.1.fq.gz	19-28023.2.fq.gz	baseline
19-28024	Rapture	Larson's Reef	PRJNA687593	SRR13333261	19-28024.1.fq.gz	19-28024.2.fq.gz	baseline
19-28025	Rapture	Larson's Reef	PRJNA687593	SRR13333260	19-28025.1.fq.gz	19-28025.2.fq.gz	baseline
19-28026	Rapture	Larson's Reef	PRJNA687593	SRR13333259	19-28026.1.fq.gz	19-28026.2.fq.gz	baseline
19-28027	Rapture	Larson's Reef	PRJNA687593	SRR13333258	19-28027.1.fq.gz	19-28027.2.fq.gz	baseline
19-28028	Rapture	Larson's Reef	PRJNA687593	SRR13333257	19-28028.1.fq.gz	19-28028.2.fq.gz	baseline
19-28029	Rapture	Larson's Reef	PRJNA687593	SRR13333256	19-28029.1.fq.gz	19-28029.2.fq.gz	baseline
19-28030	Rapture	Larson's Reef	PRJNA687593	SRR13333255	19-28030.1.fq.gz	19-28030.2.fq.gz	baseline
19-28031	Rapture	Larson's Reef	PRJNA687593	SRR13333254	19-28031.1.fq.gz	19-28031.2.fq.gz	baseline
19-28032	Rapture	Larson's Reef	PRJNA687593	SRR13333220	19-28032.1.fq.gz	19-28032.2.fq.gz	baseline
19-28033	Rapture	Larson's Reef	PRJNA687593	SRR13333219	19-28033.1.fq.gz	19-28033.2.fq.gz	baseline
19-28034	Rapture	Larson's Reef	PRJNA687593	SRR13333218	19-28034.1.fq.gz	19-28034.2.fq.gz	baseline
19-28035	Rapture	Larson's Reef	PRJNA687593	SRR13333217	19-28035.1.fq.gz	19-28035.2.fq.gz	baseline
19-28036	Rapture	Larson's Reef	PRJNA687593	SRR13333216	19-28036.1.fq.gz	19-28036.2.fq.gz	baseline
19-28037	Rapture	Larson's Reef	PRJNA687593	SRR13333215	19-28037.1.fq.gz	19-28037.2.fq.gz	baseline
19-28038	Rapture	Larson's Reef	PRJNA687593	SRR13333214	19-28038.1.fq.gz	19-28038.2.fq.gz	baseline
19-28039	Rapture	Larson's Reef	PRJNA687593	SRR13333213	19-28039.1.fq.gz	19-28039.2.fq.gz	baseline
19-28040	Rapture	Larson's Reef	PRJNA687593	SRR13333212	19-28040.1.fq.gz	19-28040.2.fq.gz	baseline
19-28041	Rapture	Larson's Reef	PRJNA687593	SRR13333211	19-28041.1.fq.gz	19-28041.2.fq.gz	baseline
19-28042	Rapture	Larson's Reef	PRJNA687593	SRR13333208	19-28042.1.fq.gz	19-28042.2.fq.gz	baseline
19-28043	Rapture	Larson's Reef	PRJNA687593	SRR13333207	19-28043.1.fq.gz	19-28043.2.fq.gz	baseline
19-28044	Rapture	Larson's Reef	PRJNA687593	SRR13333206	19-28044.1.fq.gz	19-28044.2.fq.gz	baseline
19-28045	Rapture	Larson's Reef	PRJNA687593	SRR13333205	19-28045.1.fq.gz	19-28045.2.fq.gz	baseline
19-28046	Rapture	Larson's Reef	PRJNA687593	SRR13333204	19-28046.1.fq.gz	19-28046.2.fq.gz	baseline
19-28047	Rapture	Larson's Reef	PRJNA687593	SRR13333203	19-28047.1.fq.gz	19-28047.2.fq.gz	baseline
19-28048	Rapture	Larson's Reef	PRJNA687593	SRR13333202	19-28048.1.fq.gz	19-28048.2.fq.gz	baseline
19-28101	Rapture	Green Bay Winter Sport Fishery	PRJNA687593	SRR13333201	19-28101.1.fq.gz	19-28101.2.fq.gz	mixed stock
19-28102	Rapture	Green Bay Winter Sport Fishery	PRJNA687593	SRR13333200	19-28102.1.fq.gz	19-28102.2.fq.gz	mixed stock
19-28103	Rapture	Green Bay Winter Sport Fishery	PRJNA687593	SRR13333199	19-28103.1.fq.gz	19-28103.2.fq.gz	mixed stock
19-28104	Rapture	Green Bay Winter Sport Fishery	PRJNA687593	SRR13333197	19-28104.1.fq.gz	19-28104.2.fq.gz	mixed stock
19-28105	Rapture	Green Bay Winter Sport Fishery	PRJNA687593	SRR13333196	19-28105.1.fq.gz	19-28105.2.fq.gz	mixed stock
19-28106	Rapture	Green Bay Winter Sport Fishery	PRJNA687593	SRR13333195	19-28106.1.fq.gz	19-28106.2.fq.gz	mixed stock
19-28107	Rapture	Green Bay Winter Sport Fishery	PRJNA687593	SRR13333194	19-28107.1.fq.gz	19-28107.2.fq.gz	mixed stock
19-28108	Rapture	Green Bay Winter Sport Fishery	PRJNA687593	SRR13333193	19-28108.1.fq.gz	19-28108.2.fq.gz	mixed stock
19-28109	Rapture	Green Bay Winter Sport Fishery	PRJNA687593	SRR13333192	19-28109.1.fq.gz	19-28109.2.fq.gz	mixed stock
19-28110	Rapture	Green Bay Winter Sport Fishery	PRJNA687593	SRR13333191	19-28110.1.fq.gz	19-28110.2.fq.gz	mixed stock
19-28111	Rapture	Green Bay Winter Sport Fishery	PRJNA687593	SRR13333190	19-28111.1.fq.gz	19-28111.2.fq.gz	mixed stock
19-28112	Rapture	Green Bay Winter Sport Fishery	PRJNA687593	SRR13333189	19-28112.1.fq.gz	19-28112.2.fq.gz	mixed stock
19-28113	Rapture	Green Bay Winter Sport Fishery	PRJNA687593	SRR13333060	19-28113.1.fq.gz	19-28113.2.fq.gz	mixed stock
19-28114	Rapture	Green Bay Winter Sport Fishery	PRJNA687593	SRR13333058	19-28114.1.fq.gz	19-28114.2.fq.gz	mixed stock
19-28115	Rapture	Green Bay Winter Sport Fishery	PRJNA687593	SRR13333057	19-28115.1.fq.gz	19-28115.2.fq.gz	mixed stock
19-28116	Rapture	Green Bay Winter Sport Fishery	PRJNA687593	SRR13333056	19-28116.1.fq.gz	19-28116.2.fq.gz	mixed stock
19-28117	Rapture	Green Bay Winter Sport Fishery	PRJNA687593	SRR13333055	19-28117.1.fq.gz	19-28117.2.fq.gz	mixed stock
19-28118	Rapture	Green Bay Winter Sport Fishery	PRJNA687593	SRR13333054	19-28118.1.fq.gz	19-28118.2.fq.gz	mixed stock
19-28119	Rapture	Green Bay Winter Sport Fishery	PRJNA687593	SRR13333053	19-28119.1.fq.gz	19-28119.2.fq.gz	mixed stock
19-28120	Rapture	Green Bay Winter Sport Fishery	PRJNA687593	SRR13333052	19-28120.1.fq.gz	19-28120.2.fq.gz	mixed stock
19-28121	Rapture	Green Bay Winter Sport Fishery	PRJNA687593	SRR13333051	19-28121.1.fq.gz	19-28121.2.fq.gz	mixed stock
19-28122	Rapture	Green Bay Winter Sport Fishery	PRJNA687593	SRR13333050	19-28122.1.fq.gz	19-28122.2.fq.gz	mixed stock
19-28123	Rapture	Green Bay Winter Sport Fishery	PRJNA687593	SRR13333049	19-28123.1.fq.gz	19-28123.2.fq.gz	mixed stock
19-28124	Rapture	Green Bay Winter Sport Fishery	PRJNA687593	SRR13333047	19-28124.1.fq.gz	19-28124.2.fq.gz	mixed stock
19-28125	Rapture	Green Bay Winter Sport Fishery	PRJNA687593	SRR13333046	19-28125.1.fq.gz	19-28125.2.fq.gz	mixed stock
19-28126	Rapture	Green Bay Winter Sport Fishery	PRJNA687593	SRR13333045	19-28126.1.fq.gz	19-28126.2.fq.gz	mixed stock
19-28127	Rapture	Green Bay Winter Sport Fishery	PRJNA687593	SRR13333044	19-28127.1.fq.gz	19-28127.2.fq.gz	mixed stock
19-28128	Rapture	Green Bay Winter Sport Fishery	PRJNA687593	SRR13333043	19-28128.1.fq.gz	19-28128.2.fq.gz	mixed stock
19-28129	Rapture	Green Bay Winter Sport Fishery	PRJNA687593	SRR13333042	19-28129.1.fq.gz	19-28129.2.fq.gz	mixed stock
19-28130	Rapture	Green Bay Winter Sport Fishery	PRJNA687593	SRR13333041	19-28130.1.fq.gz	19-28130.2.fq.gz	mixed stock
19-28131	Rapture	Green Bay Winter Sport Fishery	PRJNA687593	SRR13333040	19-28131.1.fq.gz	19-28131.2.fq.gz	mixed stock
19-28132	Rapture	Green Bay Winter Sport Fishery	PRJNA687593	SRR13333039	19-28132.1.fq.gz	19-28132.2.fq.gz	mixed stock
19-28133	Rapture	Green Bay Winter Sport Fishery	PRJNA687593	SRR13333038	19-28133.1.fq.gz	19-28133.2.fq.gz	mixed stock
19-28134	Rapture	Green Bay Winter Sport Fishery	PRJNA687593	SRR13333036	19-28134.1.fq.gz	19-28134.2.fq.gz	mixed stock
19-28135	Rapture	Green Bay Winter Sport Fishery	PRJNA687593	SRR13333035	19-28135.1.fq.gz	19-28135.2.fq.gz	mixed stock
19-28136	Rapture	Green Bay Winter Sport Fishery	PRJNA687593	SRR13333034	19-28136.1.fq.gz	19-28136.2.fq.gz	mixed stock
19-28137	Rapture	Green Bay Winter Sport Fishery	PRJNA687593	SRR13333033	19-28137.1.fq.gz	19-28137.2.fq.gz	mixed stock
19-28138	Rapture	Green Bay Winter Sport Fishery	PRJNA687593	SRR13332893	19-28138.1.fq.gz	19-28138.2.fq.gz	mixed stock
19-28139	Rapture	Green Bay Winter Sport Fishery	PRJNA687593	SRR13332892	19-28139.1.fq.gz	19-28139.2.fq.gz	mixed stock
19-28140	Rapture	Green Bay Winter Sport Fishery	PRJNA687593	SRR13332891	19-28140.1.fq.gz	19-28140.2.fq.gz	mixed stock
19-28141	Rapture	Green Bay Winter Sport Fishery	PRJNA687593	SRR13332890	19-28141.1.fq.gz	19-28141.2.fq.gz	mixed stock
19-28142	Rapture	Green Bay Winter Sport Fishery	PRJNA687593	SRR13332889	19-28142.1.fq.gz	19-28142.2.fq.gz	mixed stock
19-28143	Rapture	Green Bay Winter Sport Fishery	PRJNA687593	SRR13332888	19-28143.1.fq.gz	19-28143.2.fq.gz	mixed stock
19-28144	Rapture	Green Bay Winter Sport Fishery	PRJNA687593	SRR13332886	19-28144.1.fq.gz	19-28144.2.fq.gz	mixed stock
19-28145	Rapture	Green Bay Winter Sport Fishery	PRJNA687593	SRR13332885	19-28145.1.fq.gz	19-28145.2.fq.gz	mixed stock
19-28146	Rapture	Green Bay Winter Sport Fishery	PRJNA687593	SRR13332884	19-28146.1.fq.gz	19-28146.2.fq.gz	mixed stock
19-28147	Rapture	Green Bay Winter Sport Fishery	PRJNA687593	SRR13332883	19-28147.1.fq.gz	19-28147.2.fq.gz	mixed stock
19-28148	Rapture	Green Bay Winter Sport Fishery	PRJNA687593	SRR13332882	19-28148.1.fq.gz	19-28148.2.fq.gz	mixed stock
19-28149	Rapture	Green Bay Winter Sport Fishery	PRJNA687593	SRR13332881	19-28149.1.fq.gz	19-28149.2.fq.gz	mixed stock
19-28150	Rapture	Green Bay Winter Sport Fishery	PRJNA687593	SRR13332880	19-28150.1.fq.gz	19-28150.2.fq.gz	mixed stock
19-28151	Rapture	Green Bay Winter Sport Fishery	PRJNA687593	SRR13332879	19-28151.1.fq.gz	19-28151.2.fq.gz	mixed stock
19-28152	Rapture	Green Bay Winter Sport Fishery	PRJNA687593	SRR13332878	19-28152.1.fq.gz	19-28152.2.fq.gz	mixed stock
19-28153	Rapture	Green Bay Winter Sport Fishery	PRJNA687593	SRR13332877	19-28153.1.fq.gz	19-28153.2.fq.gz	mixed stock
19-28154	Rapture	Green Bay Winter Sport Fishery	PRJNA687593	SRR13332875	19-28154.1.fq.gz	19-28154.2.fq.gz	mixed stock
19-28155	Rapture	Green Bay Winter Sport Fishery	PRJNA687593	SRR13332874	19-28155.1.fq.gz	19-28155.2.fq.gz	mixed stock
19-28156	Rapture	Green Bay Winter Sport Fishery	PRJNA687593	SRR13332873	19-28156.1.fq.gz	19-28156.2.fq.gz	mixed stock
19-28171	Rapture	Rileys Bay	PRJNA687593	SRR13332872	19-28171.1.fq.gz	19-28171.2.fq.gz	baseline
19-28172	Rapture	Rileys Bay	PRJNA687593	SRR13332871	19-28172.1.fq.gz	19-28172.2.fq.gz	baseline
19-28173	Rapture	Rileys Bay	PRJNA687593	SRR13332870	19-28173.1.fq.gz	19-28173.2.fq.gz	baseline
19-28174	Rapture	Rileys Bay	PRJNA687593	SRR13332869	19-28174.1.fq.gz	19-28174.2.fq.gz	baseline
19-28175	Rapture	Rileys Bay	PRJNA687593	SRR13332868	19-28175.1.fq.gz	19-28175.2.fq.gz	baseline
19-28176	Rapture	Rileys Bay	PRJNA687593	SRR13332867	19-28176.1.fq.gz	19-28176.2.fq.gz	baseline
19-28177	Rapture	Rileys Bay	PRJNA687593	SRR13332866	19-28177.1.fq.gz	19-28177.2.fq.gz	baseline
19-28178	Rapture	Rileys Bay	PRJNA687593	SRR13332864	19-28178.1.fq.gz	19-28178.2.fq.gz	baseline
19-28179	Rapture	Rileys Bay	PRJNA687593	SRR13332863	19-28179.1.fq.gz	19-28179.2.fq.gz	baseline
19-28180	Rapture	Rileys Bay	PRJNA687593	SRR13332862	19-28180.1.fq.gz	19-28180.2.fq.gz	baseline
19-28181	Rapture	Rileys Bay	PRJNA687593	SRR13333348	19-28181.1.fq.gz	19-28181.2.fq.gz	baseline
19-28182	Rapture	Rileys Bay	PRJNA687593	SRR13333347	19-28182.1.fq.gz	19-28182.2.fq.gz	baseline
19-28183	Rapture	Rileys Bay	PRJNA687593	SRR13333346	19-28183.1.fq.gz	19-28183.2.fq.gz	baseline
19-28184	Rapture	Rileys Bay	PRJNA687593	SRR13333345	19-28184.1.fq.gz	19-28184.2.fq.gz	baseline
19-28185	Rapture	Rileys Bay	PRJNA687593	SRR13333344	19-28185.1.fq.gz	19-28185.2.fq.gz	baseline
19-28186	Rapture	Rileys Bay	PRJNA687593	SRR13333343	19-28186.1.fq.gz	19-28186.2.fq.gz	baseline
19-28187	Rapture	Rileys Bay	PRJNA687593	SRR13333342	19-28187.1.fq.gz	19-28187.2.fq.gz	baseline
19-28201	Rapture	Green Bay walleye stomach content	PRJNA687593	SRR13333340	19-28201.1.fq.gz	19-28201.2.fq.gz	mixed stock
19-28202	Rapture	Green Bay walleye stomach content	PRJNA687593	SRR13333339	19-28202.1.fq.gz	19-28202.2.fq.gz	mixed stock
19-28203	Rapture	Green Bay walleye stomach content	PRJNA687593	SRR13333338	19-28203.1.fq.gz	19-28203.2.fq.gz	mixed stock
19-28204	Rapture	Green Bay walleye stomach content	PRJNA687593	SRR13333337	19-28204.1.fq.gz	19-28204.2.fq.gz	mixed stock
19-28205	Rapture	Green Bay walleye stomach content	PRJNA687593	SRR13333336	19-28205.1.fq.gz	19-28205.2.fq.gz	mixed stock
19-28206	Rapture	Green Bay walleye stomach content	PRJNA687593	SRR13333335	19-28206.1.fq.gz	19-28206.2.fq.gz	mixed stock
19-28207	Rapture	Green Bay walleye stomach content	PRJNA687593	SRR13333334	19-28207.1.fq.gz	19-28207.2.fq.gz	mixed stock
19-28208	Rapture	Green Bay walleye stomach content	PRJNA687593	SRR13333333	19-28208.1.fq.gz	19-28208.2.fq.gz	mixed stock
19-28209	Rapture	Green Bay walleye stomach content	PRJNA687593	SRR13333332	19-28209.1.fq.gz	19-28209.2.fq.gz	mixed stock
19-28210	Rapture	Green Bay walleye stomach content	PRJNA687593	SRR13333331	19-28210.1.fq.gz	19-28210.2.fq.gz	mixed stock
19-28211	Rapture	Green Bay walleye stomach content	PRJNA687593	SRR13333329	19-28211.1.fq.gz	19-28211.2.fq.gz	mixed stock
19-28212	Rapture	Green Bay walleye stomach content	PRJNA687593	SRR13333328	19-28212.1.fq.gz	19-28212.2.fq.gz	mixed stock
19-28213	Rapture	Green Bay walleye stomach content	PRJNA687593	SRR13333327	19-28213.1.fq.gz	19-28213.2.fq.gz	mixed stock
19-28214	Rapture	Green Bay walleye stomach content	PRJNA687593	SRR13333326	19-28214.1.fq.gz	19-28214.2.fq.gz	mixed stock
19-28215	Rapture	Green Bay walleye stomach content	PRJNA687593	SRR13333325	19-28215.1.fq.gz	19-28215.2.fq.gz	mixed stock
19-28216	Rapture	Green Bay walleye stomach content	PRJNA687593	SRR13333324	19-28216.1.fq.gz	19-28216.2.fq.gz	mixed stock
19-28217	Rapture	Green Bay walleye stomach content	PRJNA687593	SRR13333323	19-28217.1.fq.gz	19-28217.2.fq.gz	mixed stock
19-28218	Rapture	Green Bay walleye stomach content	PRJNA687593	SRR13333322	19-28218.1.fq.gz	19-28218.2.fq.gz	mixed stock
19-28219	Rapture	Green Bay walleye stomach content	PRJNA687593	SRR13333321	19-28219.1.fq.gz	19-28219.2.fq.gz	mixed stock
19-28220	Rapture	Green Bay walleye stomach content	PRJNA687593	SRR13333320	19-28220.1.fq.gz	19-28220.2.fq.gz	mixed stock
19-28221	Rapture	Green Bay walleye stomach content	PRJNA687593	SRR13333317	19-28221.1.fq.gz	19-28221.2.fq.gz	mixed stock
19-28222	Rapture	Green Bay walleye stomach content	PRJNA687593	SRR13333252	19-28222.1.fq.gz	19-28222.2.fq.gz	mixed stock
19-28223	Rapture	Green Bay walleye stomach content	PRJNA687593	SRR13333251	19-28223.1.fq.gz	19-28223.2.fq.gz	mixed stock
19-28224	Rapture	Green Bay walleye stomach content	PRJNA687593	SRR13333250	19-28224.1.fq.gz	19-28224.2.fq.gz	mixed stock
19-28225	Rapture	Green Bay walleye stomach content	PRJNA687593	SRR13333249	19-28225.1.fq.gz	19-28225.2.fq.gz	mixed stock
19-28226	Rapture	Green Bay walleye stomach content	PRJNA687593	SRR13333248	19-28226.1.fq.gz	19-28226.2.fq.gz	mixed stock
19-28227	Rapture	Green Bay walleye stomach content	PRJNA687593	SRR13333247	19-28227.1.fq.gz	19-28227.2.fq.gz	mixed stock
19-28228	Rapture	Green Bay walleye stomach content	PRJNA687593	SRR13333246	19-28228.1.fq.gz	19-28228.2.fq.gz	mixed stock
19-28229	Rapture	Green Bay walleye stomach content	PRJNA687593	SRR13333245	19-28229.1.fq.gz	19-28229.2.fq.gz	mixed stock
19-28230	Rapture	Green Bay walleye stomach content	PRJNA687593	SRR13333244	19-28230.1.fq.gz	19-28230.2.fq.gz	mixed stock
19-28231	Rapture	Green Bay walleye stomach content	PRJNA687593	SRR13333242	19-28231.1.fq.gz	19-28231.2.fq.gz	mixed stock
19-28232	Rapture	Green Bay walleye stomach content	PRJNA687593	SRR13333241	19-28232.1.fq.gz	19-28232.2.fq.gz	mixed stock
19-28233	Rapture	Green Bay walleye stomach content	PRJNA687593	SRR13333240	19-28233.1.fq.gz	19-28233.2.fq.gz	mixed stock
19-28234	Rapture	Green Bay walleye stomach content	PRJNA687593	SRR13333239	19-28234.1.fq.gz	19-28234.2.fq.gz	mixed stock
19-28235	Rapture	Green Bay walleye stomach content	PRJNA687593	SRR13333238	19-28235.1.fq.gz	19-28235.2.fq.gz	mixed stock
19-28236	Rapture	Green Bay walleye stomach content	PRJNA687593	SRR13333237	19-28236.1.fq.gz	19-28236.2.fq.gz	mixed stock
19-28237	Rapture	Green Bay walleye stomach content	PRJNA687593	SRR13333236	19-28237.1.fq.gz	19-28237.2.fq.gz	mixed stock
19-28238	Rapture	Green Bay walleye stomach content	PRJNA687593	SRR13333235	19-28238.1.fq.gz	19-28238.2.fq.gz	mixed stock
19-28239	Rapture	Green Bay walleye stomach content	PRJNA687593	SRR13333234	19-28239.1.fq.gz	19-28239.2.fq.gz	mixed stock
19-28240	Rapture	Green Bay walleye stomach content	PRJNA687593	SRR13333233	19-28240.1.fq.gz	19-28240.2.fq.gz	mixed stock
19-28241	Rapture	Green Bay walleye stomach content	PRJNA687593	SRR13333231	19-28241.1.fq.gz	19-28241.2.fq.gz	mixed stock
19-28242	Rapture	Green Bay walleye stomach content	PRJNA687593	SRR13333230	19-28242.1.fq.gz	19-28242.2.fq.gz	mixed stock
19-28243	Rapture	Green Bay walleye stomach content	PRJNA687593	SRR13333229	19-28243.1.fq.gz	19-28243.2.fq.gz	mixed stock
19-28244	Rapture	Green Bay walleye stomach content	PRJNA687593	SRR13333228	19-28244.1.fq.gz	19-28244.2.fq.gz	mixed stock
19-28245	Rapture	Green Bay walleye stomach content	PRJNA687593	SRR13333227	19-28245.1.fq.gz	19-28245.2.fq.gz	mixed stock
19-28246	Rapture	Green Bay walleye stomach content	PRJNA687593	SRR13333226	19-28246.1.fq.gz	19-28246.2.fq.gz	mixed stock
19-28247	Rapture	Green Bay walleye stomach content	PRJNA687593	SRR13333225	19-28247.1.fq.gz	19-28247.2.fq.gz	mixed stock
19-28248	Rapture	Green Bay walleye stomach content	PRJNA687593	SRR13333224	19-28248.1.fq.gz	19-28248.2.fq.gz	mixed stock
19-28249	Rapture	Green Bay walleye stomach content	PRJNA687593	SRR13333223	19-28249.1.fq.gz	19-28249.2.fq.gz	mixed stock
19-28250	Rapture	Green Bay walleye stomach content	PRJNA687593	SRR13333222	19-28250.1.fq.gz	19-28250.2.fq.gz	mixed stock
19-28251	Rapture	Green Bay walleye stomach content	PRJNA687593	SRR13333188	19-28251.1.fq.gz	19-28251.2.fq.gz	mixed stock
19-28252	Rapture	Green Bay walleye stomach content	PRJNA687593	SRR13333187	19-28252.1.fq.gz	19-28252.2.fq.gz	mixed stock
19-28253	Rapture	Green Bay walleye stomach content	PRJNA687593	SRR13333186	19-28253.1.fq.gz	19-28253.2.fq.gz	mixed stock
19-28254	Rapture	Green Bay walleye stomach content	PRJNA687593	SRR13333185	19-28254.1.fq.gz	19-28254.2.fq.gz	mixed stock
19-28255	Rapture	Green Bay walleye stomach content	PRJNA687593	SRR13333184	19-28255.1.fq.gz	19-28255.2.fq.gz	mixed stock
19-28256	Rapture	Green Bay walleye stomach content	PRJNA687593	SRR13333183	19-28256.1.fq.gz	19-28256.2.fq.gz	mixed stock
19-28257	Rapture	Green Bay walleye stomach content	PRJNA687593	SRR13333182	19-28257.1.fq.gz	19-28257.2.fq.gz	mixed stock
19-28258	Rapture	Green Bay walleye stomach content	PRJNA687593	SRR13333181	19-28258.1.fq.gz	19-28258.2.fq.gz	mixed stock
19-28259	Rapture	Green Bay walleye stomach content	PRJNA687593	SRR13333180	19-28259.1.fq.gz	19-28259.2.fq.gz	mixed stock
19-28260	Rapture	Green Bay walleye stomach content	PRJNA687593	SRR13333179	19-28260.1.fq.gz	19-28260.2.fq.gz	mixed stock
19-28261	Rapture	Green Bay walleye stomach content	PRJNA687593	SRR13333177	19-28261.1.fq.gz	19-28261.2.fq.gz	mixed stock
19-28262	Rapture	Green Bay walleye stomach content	PRJNA687593	SRR13333176	19-28262.1.fq.gz	19-28262.2.fq.gz	mixed stock
19-28263	Rapture	Green Bay walleye stomach content	PRJNA687593	SRR13333175	19-28263.1.fq.gz	19-28263.2.fq.gz	mixed stock
19-28264	Rapture	Green Bay walleye stomach content	PRJNA687593	SRR13333174	19-28264.1.fq.gz	19-28264.2.fq.gz	mixed stock
19-28265	Rapture	Green Bay walleye stomach content	PRJNA687593	SRR13333173	19-28265.1.fq.gz	19-28265.2.fq.gz	mixed stock
19-28266	Rapture	Green Bay walleye stomach content	PRJNA687593	SRR13333172	19-28266.1.fq.gz	19-28266.2.fq.gz	mixed stock
19-28267	Rapture	Green Bay walleye stomach content	PRJNA687593	SRR13333171	19-28267.1.fq.gz	19-28267.2.fq.gz	mixed stock
19-28268	Rapture	Green Bay walleye stomach content	PRJNA687593	SRR13333170	19-28268.1.fq.gz	19-28268.2.fq.gz	mixed stock
19-28269	Rapture	Green Bay walleye stomach content	PRJNA687593	SRR13333169	19-28269.1.fq.gz	19-28269.2.fq.gz	mixed stock
19-28270	Rapture	Green Bay walleye stomach content	PRJNA687593	SRR13333168	19-28270.1.fq.gz	19-28270.2.fq.gz	mixed stock
19-28271	Rapture	Green Bay walleye stomach content	PRJNA687593	SRR13333166	19-28271.1.fq.gz	19-28271.2.fq.gz	mixed stock
